# Supplementary material for: Sc3N@Ih-C80 as a novel Lewis acid to trap abnormal N-heterocyclic carbenes: the unprecedented formation of a singly bonded [6,6,6]-adduct
Source: Chem Sci. 2015 Dec 2;7(3):2331–4. doi: 10.1039/c5sc04070a (PMC6003601; doi:10.1039/c5sc04070a)
Supplement: Supplementary file 2 [file SC-007-C5SC04070A-s002.cif]

# Electronic Supplementary Material (ESI) for Chemical Science.
# This journal is © The Royal Society of Chemistry 2015

####################################################################### 
# 
# This file contains crystal structure data downloaded from the 
# Cambridge Structural Database (CSD) hosted by the Cambridge 
# Crystallographic Data Centre (CCDC).
# 
# Full information about CCDC data access policies and citation 
# guidelines are available at http://www.ccdc.cam.ac.uk/access/V1 
# 
# Audit and citation data items may have been added by the CCDC. 
# Please retain this information to preserve the provenance of 
# this file and to allow appropriate attribution of the data. 
# 
#######################################################################

data_lb118
_database_code_depnum_ccdc_archive 'CCDC 1406974'
_audit_update_record             
;
2015-06-15 deposited with the CCDC.
2015-12-02 downloaded from the CCDC.
;

_audit_creation_method           SHELXL-2014/7
_shelx_SHELXL_version_number     2014/7
_chemical_name_systematic        ?
_chemical_name_common            ?
_chemical_melting_point          ?
_chemical_formula_moiety         '2(C107 H36 N3 Sc3), 5(C S2)'
_chemical_formula_sum            'C219 H72 N6 S10 Sc6'
_chemical_formula_weight         3377.18

loop_
_atom_type_symbol
_atom_type_description
_atom_type_scat_dispersion_real
_atom_type_scat_dispersion_imag
_atom_type_scat_source
C C 0.0033 0.0016 'International Tables Vol C Tables 4.2.6.8 and 6.1.1.4'
H H 0.0000 0.0000 'International Tables Vol C Tables 4.2.6.8 and 6.1.1.4'
N N 0.0061 0.0033 'International Tables Vol C Tables 4.2.6.8 and 6.1.1.4'
S S 0.1246 0.1234 'International Tables Vol C Tables 4.2.6.8 and 6.1.1.4'
Sc Sc 0.2519 0.3716 'International Tables Vol C Tables 4.2.6.8 and 6.1.1.4'

_space_group_crystal_system      triclinic
_space_group_IT_number           2
_space_group_name_H-M_alt        'P -1'
_space_group_name_Hall           '-P 1'

_shelx_space_group_comment       
;
The symmetry employed for this shelxl refinement is uniquely defined
by the following loop, which should always be used as a source of
symmetry information in preference to the above space-group names.
They are only intended as comments.
;

loop_
_space_group_symop_operation_xyz
'x, y, z'
'-x, -y, -z'

_cell_length_a                   10.9903(19)
_cell_length_b                   17.558(3)
_cell_length_c                   19.758(4)
_cell_angle_alpha                99.562(3)
_cell_angle_beta                 105.779(3)
_cell_angle_gamma                107.217(3)
_cell_volume                     3376.2(10)
_cell_formula_units_Z            1
_cell_measurement_temperature    90(2)
_cell_measurement_reflns_used    3267
_cell_measurement_theta_min      2.224
_cell_measurement_theta_max      21.886

_exptl_crystal_description       block
_exptl_crystal_colour            black
_exptl_crystal_density_meas      ?
_exptl_crystal_density_method    ?
_exptl_crystal_density_diffrn    1.661
_exptl_crystal_F_000             1714
_exptl_transmission_factor_min   ?
_exptl_transmission_factor_max   ?
_exptl_crystal_size_max          0.040
_exptl_crystal_size_mid          0.020
_exptl_crystal_size_min          0.015
_exptl_absorpt_coefficient_mu    0.514
_shelx_estimated_absorpt_T_min   0.980
_shelx_estimated_absorpt_T_max   0.992
_exptl_absorpt_correction_type   multi-scan
_exptl_absorpt_correction_T_min  0.6428
_exptl_absorpt_correction_T_max  0.7452
_exptl_absorpt_process_details   SADABS
_exptl_absorpt_special_details   ?
_diffrn_ambient_temperature      90(2)
_diffrn_radiation_wavelength     0.71073
_diffrn_radiation_type           MoK\a
_diffrn_source                   'fine-focus sealed tube'
_diffrn_measurement_device_type  'Bruker Apex II'
_diffrn_measurement_method       \w
_diffrn_detector_area_resol_mean 8.3
_diffrn_reflns_number            12355
_diffrn_reflns_av_unetI/netI     0.1021
_diffrn_reflns_av_R_equivalents  ?
_diffrn_reflns_limit_h_min       -13
_diffrn_reflns_limit_h_max       12
_diffrn_reflns_limit_k_min       -21
_diffrn_reflns_limit_k_max       20
_diffrn_reflns_limit_l_min       -23
_diffrn_reflns_limit_l_max       23
_diffrn_reflns_theta_min         1.260
_diffrn_reflns_theta_max         25.426
_diffrn_reflns_theta_full        25.242
_diffrn_measured_fraction_theta_max 0.992
_diffrn_measured_fraction_theta_full 0.999
_diffrn_reflns_Laue_measured_fraction_max 0.992
_diffrn_reflns_Laue_measured_fraction_full 0.999
_diffrn_reflns_point_group_measured_fraction_max 0.992
_diffrn_reflns_point_group_measured_fraction_full 0.999
_reflns_number_total             12355
_reflns_number_gt                7675
_reflns_threshold_expression     'I > 2\s(I)'
_reflns_Friedel_coverage         0.000
_reflns_Friedel_fraction_max     .
_reflns_Friedel_fraction_full    .

_reflns_special_details          
;
 _reflns_Friedel_fraction is defined as the number of unique
 Friedel pairs measured divided by the number that would be
 possible theoretically, ignoring centric projections and
 systematic absences.
;

_computing_data_collection       'Apex 2 v2014.09 (Bruker,2014)'
_computing_cell_refinement       'SAINT V8.34A (Bruker, 2013)'
_computing_data_reduction        'SAINT V8.34A (Bruker, 2013)'
_computing_structure_solution    'SHELXTL XT-2014/4 (Sheldrick, 2014)'
_computing_structure_refinement  'SHELXL-2014/7 (Sheldrick, 2014)'
_computing_molecular_graphics    ?
_computing_publication_material  ?
_refine_special_details          
;
 Refined as a 2-component twin.
;
_refine_ls_structure_factor_coef Fsqd
_refine_ls_matrix_type           full
_refine_ls_weighting_scheme      calc
_refine_ls_weighting_details     
'w=1/[\s^2^(Fo^2^)+(0.1185P)^2^+5.6752P] where P=(Fo^2^+2Fc^2^)/3'
_atom_sites_solution_primary     ?
_atom_sites_solution_secondary   ?
_atom_sites_solution_hydrogens   geom
_refine_ls_hydrogen_treatment    constr
_refine_ls_extinction_method     'SHELXL-2014/7 (Sheldrick 2014'
_refine_ls_extinction_coef       0.0077(8)
_refine_ls_extinction_expression Fc^*^=kFc[1+0.001xFc^2^\l^3^/sin(2\q)]^-1/4^
_refine_ls_number_reflns         12355
_refine_ls_number_parameters     1097
_refine_ls_number_restraints     0
_refine_ls_R_factor_all          0.1272
_refine_ls_R_factor_gt           0.0784
_refine_ls_wR_factor_ref         0.2401
_refine_ls_wR_factor_gt          0.2050
_refine_ls_goodness_of_fit_ref   1.046
_refine_ls_restrained_S_all      1.046
_refine_ls_shift/su_max          0.000
_refine_ls_shift/su_mean         0.000

loop_
_atom_site_label
_atom_site_type_symbol
_atom_site_fract_x
_atom_site_fract_y
_atom_site_fract_z
_atom_site_U_iso_or_equiv
_atom_site_adp_type
_atom_site_occupancy
_atom_site_site_symmetry_order
_atom_site_calc_flag
_atom_site_refinement_flags_posn
_atom_site_refinement_flags_adp
_atom_site_refinement_flags_occupancy
_atom_site_disorder_assembly
_atom_site_disorder_group
C1 C 0.2387(6) 0.5031(3) 0.2268(3) 0.0194(13) Uani 1 1 d . . . . .
C2 C 0.2292(5) 0.5545(3) 0.1782(3) 0.0171(12) Uani 1 1 d . . . . .
C3 C 0.3221(6) 0.5775(3) 0.1404(3) 0.0170(12) Uani 1 1 d . . . . .
C4 C 0.4338(6) 0.5498(3) 0.1581(3) 0.0161(12) Uani 1 1 d . . . . .
C5 C 0.4507(6) 0.4991(3) 0.2068(3) 0.0164(12) Uani 1 1 d . . . . .
C6 C 0.3390(6) 0.4582(3) 0.2360(3) 0.0163(12) Uani 1 1 d . . . . .
C7 C 0.4121(6) 0.4831(3) 0.3173(3) 0.0161(12) Uani 1 1 d . . . . .
C8 C 0.3541(6) 0.5049(3) 0.3708(3) 0.0179(12) Uani 1 1 d . . . . .
C9 C 0.2337(6) 0.5243(3) 0.3544(3) 0.0203(13) Uani 1 1 d . . . . .
C10 C 0.1780(6) 0.5232(3) 0.2793(3) 0.0197(13) Uani 1 1 d . . . . .
C11 C 0.1302(6) 0.5904(3) 0.2619(3) 0.0204(13) Uani 1 1 d . . . . .
C12 C 0.1625(5) 0.6078(4) 0.1997(3) 0.0209(13) Uani 1 1 d . . . . .
C13 C 0.1910(5) 0.6884(4) 0.1874(3) 0.0200(13) Uani 1 1 d . . . . .
C14 C 0.2791(6) 0.7098(4) 0.1477(3) 0.0209(13) Uani 1 1 d . . . . .
C15 C 0.3462(6) 0.6561(3) 0.1251(3) 0.0193(13) Uani 1 1 d . . . . .
C16 C 0.4783(6) 0.7059(3) 0.1282(3) 0.0196(13) Uani 1 1 d . . . . .
C17 C 0.5888(6) 0.6798(3) 0.1480(3) 0.0187(13) Uani 1 1 d . . . . .
C18 C 0.5664(6) 0.5997(3) 0.1608(3) 0.0201(13) Uani 1 1 d . . . . .
C19 C 0.6644(6) 0.5793(3) 0.2105(3) 0.0199(13) Uani 1 1 d . . . . .
C20 C 0.5924(6) 0.5153(3) 0.2396(3) 0.0169(12) Uani 1 1 d . . . . .
C21 C 0.6495(6) 0.5155(3) 0.3149(3) 0.0193(13) Uani 1 1 d . . . . .
C22 C 0.5528(6) 0.5001(3) 0.3513(3) 0.0177(12) Uani 1 1 d . . . . .
C23 C 0.5851(6) 0.5359(3) 0.4280(3) 0.0189(12) Uani 1 1 d . . . . .
C24 C 0.4639(6) 0.5389(3) 0.4389(3) 0.0210(13) Uani 1 1 d . . . . .
C25 C 0.4661(6) 0.6027(3) 0.4938(3) 0.0210(13) Uani 1 1 d . . . . .
C26 C 0.3498(6) 0.6264(3) 0.4785(3) 0.0202(13) Uani 1 1 d . . . . .
C27 C 0.2354(6) 0.5882(4) 0.4117(3) 0.0223(13) Uani 1 1 d . . . . .
C28 C 0.1863(6) 0.6539(4) 0.3938(3) 0.0210(13) Uani 1 1 d . . . . .
C29 C 0.1378(5) 0.6563(4) 0.3188(4) 0.0222(13) Uani 1 1 d . . . . .
C30 C 0.1651(6) 0.7369(4) 0.3057(4) 0.0240(14) Uani 1 1 d . . . . .
C31 C 0.1876(6) 0.7516(4) 0.2402(3) 0.0214(13) Uani 1 1 d . . . . .
C32 C 0.2784(6) 0.8349(4) 0.2574(3) 0.0226(13) Uani 1 1 d . . . . .
C33 C 0.3741(6) 0.8558(3) 0.2214(3) 0.0216(13) Uani 1 1 d . . . . .
C34 C 0.3720(7) 0.7940(4) 0.1648(3) 0.0240(14) Uani 1 1 d . . . . .
C35 C 0.4944(6) 0.7911(3) 0.1526(3) 0.0225(13) Uani 1 1 d . . . . .
C36 C 0.6227(7) 0.8505(4) 0.1971(3) 0.0251(14) Uani 1 1 d . . . . .
C37 C 0.7376(6) 0.8259(3) 0.2126(3) 0.0206(13) Uani 1 1 d . . . . .
C38 C 0.7203(6) 0.7401(4) 0.1879(3) 0.0243(14) Uani 1 1 d . . . . .
C39 C 0.8195(6) 0.7225(4) 0.2417(3) 0.0233(14) Uani 1 1 d . . . . .
C40 C 0.7928(6) 0.6431(4) 0.2553(3) 0.0239(14) Uani 1 1 d . . . . .
C41 C 0.8515(6) 0.6395(4) 0.3281(3) 0.0232(14) Uani 1 1 d . . . . .
C42 C 0.7820(6) 0.5770(4) 0.3586(3) 0.0225(13) Uani 1 1 d . . . . .
C43 C 0.8087(6) 0.6166(3) 0.4339(3) 0.0206(13) Uani 1 1 d . . . . .
C44 C 0.7130(6) 0.5969(3) 0.4706(3) 0.0205(13) Uani 1 1 d . . . . .
C45 C 0.7167(6) 0.6592(4) 0.5286(3) 0.0230(13) Uani 1 1 d . . . . .
C46 C 0.5941(7) 0.6619(4) 0.5396(3) 0.0245(14) Uani 1 1 d . . . . .
C47 C 0.6101(6) 0.7472(4) 0.5647(3) 0.0224(13) Uani 1 1 d . . . . .
C48 C 0.4990(6) 0.7737(4) 0.5447(3) 0.0236(14) Uani 1 1 d . . . . .
C49 C 0.3690(6) 0.7132(4) 0.5032(3) 0.0234(14) Uani 1 1 d . . . . .
C50 C 0.2690(6) 0.7296(4) 0.4504(3) 0.0228(13) Uani 1 1 d . . . . .
C51 C 0.2982(6) 0.8087(4) 0.4357(3) 0.0228(14) Uani 1 1 d . . . . .
C52 C 0.2417(6) 0.8110(4) 0.3638(4) 0.0238(14) Uani 1 1 d . . . . .
C53 C 0.3121(6) 0.8720(4) 0.3330(4) 0.0247(14) Uani 1 1 d . . . . .
C54 C 0.4425(6) 0.9311(3) 0.3762(3) 0.0201(13) Uani 1 1 d . . . . .
C55 C 0.5385(6) 0.9597(3) 0.3398(3) 0.0193(13) Uani 1 1 d . . . . .
C56 C 0.5051(6) 0.9185(3) 0.2653(3) 0.0222(13) Uani 1 1 d . . . . .
C57 C 0.6252(6) 0.9161(3) 0.2532(3) 0.0223(13) Uani 1 1 d . . . . .
C58 C 0.7351(6) 0.9551(3) 0.3209(3) 0.0190(13) Uani 1 1 d . . . . .
C59 C 0.8431(6) 0.9227(3) 0.3373(3) 0.0195(13) Uani 1 1 d . . . . .
C60 C 0.8456(6) 0.8609(3) 0.2815(3) 0.0220(13) Uani 1 1 d . . . . .
C61 C 0.8960(6) 0.7981(4) 0.2999(3) 0.0225(13) Uani 1 1 d . . . . .
C62 C 0.9449(5) 0.7944(4) 0.3726(4) 0.0233(14) Uani 1 1 d . . . . .
C63 C 0.9231(6) 0.7156(4) 0.3864(4) 0.0250(14) Uani 1 1 d . . . . .
C64 C 0.8993(6) 0.7014(4) 0.4512(3) 0.0233(14) Uani 1 1 d . . . . .
C65 C 0.8986(6) 0.7652(4) 0.5063(3) 0.0240(14) Uani 1 1 d . . . . .
C66 C 0.8084(6) 0.7432(4) 0.5459(3) 0.0229(14) Uani 1 1 d . . . . .
C67 C 0.7434(6) 0.7965(4) 0.5694(3) 0.0231(13) Uani 1 1 d . . . . .
C68 C 0.7657(6) 0.8745(4) 0.5524(3) 0.0214(13) Uani 1 1 d . . . . .
C69 C 0.6566(6) 0.9039(3) 0.5376(3) 0.0211(13) Uani 1 1 d . . . . .
C70 C 0.5250(6) 0.8547(4) 0.5341(3) 0.0211(13) Uani 1 1 d . . . . .
C71 C 0.4260(6) 0.8708(4) 0.4796(3) 0.0213(13) Uani 1 1 d . . . . .
C72 C 0.4958(6) 0.9297(3) 0.4488(3) 0.0204(13) Uani 1 1 d . . . . .
C73 C 0.6389(6) 0.9510(3) 0.4848(3) 0.0177(12) Uani 1 1 d . . . . .
C74 C 0.7349(6) 0.9766(3) 0.4489(3) 0.0198(13) Uani 1 1 d . . . . .
C75 C 0.6837(6) 0.9853(3) 0.3757(3) 0.0192(12) Uani 1 1 d . . . . .
C76 C 0.8440(6) 0.9464(3) 0.4652(3) 0.0193(13) Uani 1 1 d . . . . .
C77 C 0.8995(6) 0.9217(3) 0.4104(3) 0.0224(13) Uani 1 1 d . . . . .
C78 C 0.9516(5) 0.8595(3) 0.4287(3) 0.0218(13) Uani 1 1 d . . . . .
C79 C 0.9288(6) 0.8456(3) 0.4938(3) 0.0218(13) Uani 1 1 d . . . . .
C80 C 0.8625(6) 0.8989(3) 0.5170(3) 0.0225(13) Uani 1 1 d . . . . .
C81 C 0.2770(5) 0.3647(3) 0.2087(3) 0.0139(11) Uani 1 1 d . . . . .
C82 C 0.2746(5) 0.3087(3) 0.2493(3) 0.0168(12) Uani 1 1 d . . . . .
H82 H 0.3106 0.3212 0.3010 0.020 Uiso 1 1 calc R U . . .
C83 C 0.1724(5) 0.2376(3) 0.1337(3) 0.0166(12) Uani 1 1 d . . . . .
H83 H 0.1249 0.1933 0.0905 0.020 Uiso 1 1 calc R U . . .
C84 C 0.1872(6) 0.1530(3) 0.2218(3) 0.0158(12) Uani 1 1 d . . . . .
C85 C 0.2926(6) 0.1230(3) 0.2342(3) 0.0210(13) Uani 1 1 d . . . . .
C86 C 0.2699(6) 0.0514(4) 0.2581(3) 0.0249(14) Uani 1 1 d . . . . .
H86 H 0.3398 0.0292 0.2686 0.030 Uiso 1 1 calc R U . . .
C87 C 0.1499(7) 0.0119(4) 0.2671(3) 0.0246(14) Uani 1 1 d . . . . .
H87 H 0.1380 -0.0367 0.2836 0.030 Uiso 1 1 calc R U . . .
C88 C 0.0453(6) 0.0426(4) 0.2521(3) 0.0224(13) Uani 1 1 d . . . . .
H88 H -0.0382 0.0142 0.2575 0.027 Uiso 1 1 calc R U . . .
C89 C 0.0623(6) 0.1148(3) 0.2291(3) 0.0189(12) Uani 1 1 d . . . . .
C90 C 0.4235(6) 0.1630(4) 0.2206(4) 0.0277(14) Uani 1 1 d . . . . .
H90 H 0.4140 0.2098 0.1996 0.033 Uiso 1 1 calc R U . . .
C91 C 0.4472(9) 0.1027(5) 0.1642(5) 0.054(2) Uani 1 1 d . . . . .
H91A H 0.3680 0.0804 0.1193 0.082 Uiso 1 1 calc R U . . .
H91B H 0.4615 0.0572 0.1840 0.082 Uiso 1 1 calc R U . . .
H91C H 0.5274 0.1320 0.1533 0.082 Uiso 1 1 calc R U . . .
C92 C 0.5444(8) 0.1984(7) 0.2885(4) 0.073(3) Uani 1 1 d . . . . .
H92A H 0.6237 0.2284 0.2772 0.110 Uiso 1 1 calc R U . . .
H92B H 0.5608 0.1536 0.3088 0.110 Uiso 1 1 calc R U . . .
H92C H 0.5283 0.2366 0.3243 0.110 Uiso 1 1 calc R U . . .
C93 C -0.0525(6) 0.1480(4) 0.2141(3) 0.0244(14) Uani 1 1 d . . . . .
H93 H -0.0212 0.2000 0.1991 0.029 Uiso 1 1 calc R U . . .
C94 C -0.0900(8) 0.1691(5) 0.2817(4) 0.0422(19) Uani 1 1 d . . . . .
H94A H -0.1684 0.1864 0.2690 0.063 Uiso 1 1 calc R U . . .
H94B H -0.0132 0.2142 0.3193 0.063 Uiso 1 1 calc R U . . .
H94C H -0.1127 0.1202 0.3003 0.063 Uiso 1 1 calc R U . . .
C95 C -0.1762(7) 0.0861(5) 0.1510(4) 0.0421(19) Uani 1 1 d . . . . .
H95A H -0.2483 0.1090 0.1411 0.063 Uiso 1 1 calc R U . . .
H95B H -0.2082 0.0343 0.1642 0.063 Uiso 1 1 calc R U . . .
H95C H -0.1513 0.0754 0.1073 0.063 Uiso 1 1 calc R U . . .
C96 C 0.1921(6) 0.3489(3) 0.0713(3) 0.0166(12) Uani 1 1 d . . . . .
C97 C 0.0738(6) 0.3659(3) 0.0466(3) 0.0179(12) Uani 1 1 d . . . . .
C98 C 0.0568(6) 0.3957(3) -0.0150(3) 0.0200(13) Uani 1 1 d . . . . .
H98 H -0.0218 0.4084 -0.0342 0.024 Uiso 1 1 calc R U . . .
C99 C 0.1545(6) 0.4071(4) -0.0486(3) 0.0241(14) Uani 1 1 d . . . . .
H99 H 0.1410 0.4271 -0.0908 0.029 Uiso 1 1 calc R U . . .
C100 C 0.2710(6) 0.3899(4) -0.0218(3) 0.0219(13) Uani 1 1 d . . . . .
H100 H 0.3366 0.3990 -0.0454 0.026 Uiso 1 1 calc R U . . .
C101 C 0.2923(6) 0.3596(3) 0.0391(3) 0.0183(12) Uani 1 1 d . . . . .
C102 C -0.0328(6) 0.3499(4) 0.0829(3) 0.0207(13) Uani 1 1 d . . . . .
H102 H 0.0131 0.3532 0.1350 0.025 Uiso 1 1 calc R U . . .
C103 C -0.1415(6) 0.2619(4) 0.0467(4) 0.0284(15) Uani 1 1 d . . . . .
H10A H -0.1892 0.2572 -0.0044 0.043 Uiso 1 1 calc R U . . .
H10B H -0.2065 0.2520 0.0727 0.043 Uiso 1 1 calc R U . . .
H10C H -0.0976 0.2208 0.0490 0.043 Uiso 1 1 calc R U . . .
C104 C -0.1025(6) 0.4134(4) 0.0820(4) 0.0279(15) Uani 1 1 d . . . . .
H10D H -0.1622 0.4045 0.0322 0.042 Uiso 1 1 calc R U . . .
H10E H -0.0338 0.4694 0.0989 0.042 Uiso 1 1 calc R U . . .
H10F H -0.1561 0.4072 0.1144 0.042 Uiso 1 1 calc R U . . .
C105 C 0.4141(6) 0.3349(4) 0.0675(3) 0.0224(13) Uani 1 1 d . . . . .
H105 H 0.4300 0.3372 0.1202 0.027 Uiso 1 1 calc R U . . .
C106 C 0.5415(6) 0.3934(4) 0.0616(4) 0.0301(15) Uani 1 1 d . . . . .
H10G H 0.5324 0.3870 0.0100 0.045 Uiso 1 1 calc R U . . .
H10H H 0.6198 0.3803 0.0866 0.045 Uiso 1 1 calc R U . . .
H10I H 0.5546 0.4506 0.0844 0.045 Uiso 1 1 calc R U . . .
C107 C 0.3859(7) 0.2458(4) 0.0264(4) 0.0316(15) Uani 1 1 d . . . . .
H10J H 0.3718 0.2424 -0.0254 0.047 Uiso 1 1 calc R U . . .
H10K H 0.3045 0.2084 0.0312 0.047 Uiso 1 1 calc R U . . .
H10L H 0.4634 0.2299 0.0471 0.047 Uiso 1 1 calc R U . . .
C108 C -0.1217(8) 0.3894(5) 0.3434(4) 0.0463(19) Uani 1 1 d . . . . .
C109 C 0.0307(9) 0.8779(5) 0.0826(4) 0.049(2) Uani 1 1 d . . . . .
C110 C 0.5000 1.0000 0.0000 0.029(2) Uani 1 2 d S . P . .
N1 N 0.5394(5) 0.7228(3) 0.3420(2) 0.0167(10) Uani 1 1 d . . . . .
N2 N 0.2102(5) 0.2304(3) 0.2013(2) 0.0166(10) Uani 1 1 d . . . . .
N3 N 0.2126(5) 0.3179(3) 0.1367(2) 0.0163(10) Uani 1 1 d . . . . .
S1 S 0.4728(2) 0.92669(11) 0.03480(11) 0.0419(5) Uani 1 1 d . . . . .
S2 S -0.0249(2) 0.81218(12) 0.11728(11) 0.0435(5) Uani 1 1 d . . . . .
S3 S 0.0866(6) 0.94427(18) 0.04483(18) 0.142(2) Uani 1 1 d . . . . .
S4 S -0.0952(3) 0.39186(19) 0.42449(14) 0.0810(8) Uani 1 1 d . . . . .
S5 S -0.1508(3) 0.38693(16) 0.26272(14) 0.0649(7) Uani 1 1 d . . . . .
Sc1 Sc 0.62878(18) 0.64138(9) 0.31929(12) 0.0607(6) Uani 1 1 d . . . . .
Sc2 Sc 0.36026(14) 0.64493(9) 0.33918(12) 0.0607(6) Uani 1 1 d . . . . .
Sc3 Sc 0.60817(12) 0.84672(6) 0.36122(6) 0.0207(3) Uani 1 1 d . . . . .

loop_
_atom_site_aniso_label
_atom_site_aniso_U_11
_atom_site_aniso_U_22
_atom_site_aniso_U_33
_atom_site_aniso_U_23
_atom_site_aniso_U_13
_atom_site_aniso_U_12
C1 0.017(3) 0.016(3) 0.020(3) 0.004(2) 0.002(2) 0.003(2)
C2 0.010(3) 0.014(3) 0.019(3) 0.003(2) -0.003(2) 0.001(2)
C3 0.019(3) 0.019(3) 0.009(3) 0.005(2) -0.001(2) 0.006(2)
C4 0.021(3) 0.014(3) 0.014(3) 0.001(2) 0.007(2) 0.008(2)
C5 0.019(3) 0.014(3) 0.019(3) 0.004(2) 0.009(2) 0.007(2)
C6 0.017(3) 0.016(3) 0.018(3) 0.007(2) 0.007(2) 0.007(2)
C7 0.021(3) 0.016(3) 0.009(3) 0.001(2) 0.001(2) 0.007(2)
C8 0.018(3) 0.016(3) 0.021(3) 0.008(2) 0.009(2) 0.004(2)
C9 0.014(3) 0.017(3) 0.029(3) 0.008(3) 0.010(3) 0.001(2)
C10 0.018(3) 0.018(3) 0.025(3) 0.007(3) 0.010(3) 0.005(2)
C11 0.016(3) 0.020(3) 0.025(3) 0.006(3) 0.008(3) 0.006(2)
C12 0.009(3) 0.022(3) 0.026(3) 0.002(3) 0.000(2) 0.005(2)
C13 0.008(3) 0.024(3) 0.021(3) 0.003(3) -0.004(2) 0.006(2)
C14 0.022(3) 0.024(3) 0.014(3) 0.007(2) -0.004(2) 0.014(3)
C15 0.023(3) 0.021(3) 0.008(3) 0.003(2) -0.001(2) 0.006(3)
C16 0.028(3) 0.022(3) 0.011(3) 0.007(2) 0.010(2) 0.008(3)
C17 0.026(3) 0.018(3) 0.014(3) 0.004(2) 0.014(2) 0.002(2)
C18 0.024(3) 0.018(3) 0.019(3) 0.001(2) 0.012(3) 0.006(3)
C19 0.020(3) 0.019(3) 0.021(3) 0.000(2) 0.014(3) 0.003(2)
C20 0.017(3) 0.018(3) 0.020(3) 0.005(2) 0.009(2) 0.011(2)
C21 0.020(3) 0.014(3) 0.025(3) 0.003(2) 0.007(3) 0.009(2)
C22 0.020(3) 0.014(3) 0.021(3) 0.007(2) 0.008(2) 0.006(2)
C23 0.021(3) 0.018(3) 0.021(3) 0.013(3) 0.007(2) 0.009(2)
C24 0.026(3) 0.020(3) 0.020(3) 0.010(3) 0.009(3) 0.008(3)
C25 0.032(3) 0.020(3) 0.017(3) 0.013(2) 0.013(3) 0.009(3)
C26 0.027(3) 0.020(3) 0.018(3) 0.008(2) 0.014(3) 0.006(3)
C27 0.018(3) 0.025(3) 0.029(3) 0.006(3) 0.019(3) 0.005(3)
C28 0.017(3) 0.026(3) 0.027(3) 0.006(3) 0.017(3) 0.010(3)
C29 0.005(3) 0.022(3) 0.038(4) 0.003(3) 0.007(3) 0.006(2)
C30 0.013(3) 0.025(3) 0.037(4) 0.005(3) 0.011(3) 0.011(3)
C31 0.015(3) 0.024(3) 0.023(3) 0.002(3) -0.002(2) 0.014(3)
C32 0.024(3) 0.024(3) 0.022(3) 0.007(3) 0.002(3) 0.017(3)
C33 0.029(3) 0.016(3) 0.017(3) 0.006(2) -0.002(3) 0.012(3)
C34 0.034(4) 0.024(3) 0.017(3) 0.010(3) 0.005(3) 0.015(3)
C35 0.031(4) 0.017(3) 0.017(3) 0.007(2) 0.005(3) 0.007(3)
C36 0.034(4) 0.021(3) 0.027(3) 0.015(3) 0.018(3) 0.007(3)
C37 0.026(3) 0.018(3) 0.021(3) 0.006(2) 0.015(3) 0.004(3)
C38 0.030(3) 0.026(3) 0.024(3) 0.010(3) 0.020(3) 0.008(3)
C39 0.016(3) 0.023(3) 0.034(4) 0.005(3) 0.019(3) 0.004(3)
C40 0.024(3) 0.021(3) 0.033(4) 0.001(3) 0.018(3) 0.012(3)
C41 0.012(3) 0.028(3) 0.033(4) 0.006(3) 0.008(3) 0.012(3)
C42 0.012(3) 0.023(3) 0.030(3) 0.002(3) 0.001(3) 0.011(2)
C43 0.020(3) 0.020(3) 0.022(3) 0.005(3) -0.001(2) 0.014(3)
C44 0.026(3) 0.020(3) 0.015(3) 0.008(2) 0.000(2) 0.012(3)
C45 0.031(3) 0.026(3) 0.014(3) 0.007(3) 0.004(3) 0.015(3)
C46 0.034(4) 0.025(3) 0.017(3) 0.008(3) 0.011(3) 0.010(3)
C47 0.036(4) 0.027(3) 0.007(3) 0.006(2) 0.009(3) 0.013(3)
C48 0.035(4) 0.022(3) 0.018(3) 0.004(3) 0.015(3) 0.010(3)
C49 0.026(3) 0.027(3) 0.019(3) 0.005(3) 0.016(3) 0.006(3)
C50 0.022(3) 0.026(3) 0.025(3) 0.003(3) 0.018(3) 0.009(3)
C51 0.017(3) 0.023(3) 0.032(4) -0.001(3) 0.016(3) 0.011(3)
C52 0.014(3) 0.026(3) 0.036(4) 0.005(3) 0.013(3) 0.013(3)
C53 0.013(3) 0.024(3) 0.038(4) 0.007(3) 0.007(3) 0.010(3)
C54 0.020(3) 0.014(3) 0.030(3) 0.003(2) 0.009(3) 0.014(2)
C55 0.020(3) 0.013(3) 0.023(3) 0.003(2) 0.003(2) 0.007(2)
C56 0.024(3) 0.017(3) 0.027(3) 0.007(3) 0.008(3) 0.009(3)
C57 0.028(3) 0.017(3) 0.022(3) 0.008(3) 0.009(3) 0.006(3)
C58 0.025(3) 0.013(3) 0.021(3) 0.008(2) 0.010(3) 0.006(2)
C59 0.015(3) 0.014(3) 0.027(3) 0.004(2) 0.009(2) 0.000(2)
C60 0.020(3) 0.017(3) 0.033(4) 0.007(3) 0.019(3) 0.001(2)
C61 0.010(3) 0.024(3) 0.032(4) 0.005(3) 0.013(3) 0.001(2)
C62 0.006(3) 0.021(3) 0.038(4) -0.002(3) 0.008(3) 0.003(2)
C63 0.011(3) 0.027(3) 0.037(4) 0.006(3) 0.009(3) 0.009(3)
C64 0.011(3) 0.025(3) 0.029(4) 0.004(3) -0.003(3) 0.011(2)
C65 0.018(3) 0.022(3) 0.024(3) 0.002(3) -0.006(3) 0.010(3)
C66 0.021(3) 0.023(3) 0.016(3) 0.002(3) -0.008(2) 0.009(3)
C67 0.025(3) 0.019(3) 0.014(3) -0.002(2) -0.003(2) 0.004(3)
C68 0.019(3) 0.021(3) 0.013(3) -0.005(2) -0.003(2) 0.006(3)
C69 0.021(3) 0.018(3) 0.016(3) -0.005(2) 0.003(2) 0.003(2)
C70 0.028(3) 0.021(3) 0.014(3) 0.001(2) 0.010(3) 0.008(3)
C71 0.024(3) 0.023(3) 0.021(3) 0.000(3) 0.011(3) 0.014(3)
C72 0.022(3) 0.014(3) 0.026(3) -0.001(2) 0.008(3) 0.010(2)
C73 0.023(3) 0.014(3) 0.013(3) -0.001(2) 0.005(2) 0.005(2)
C74 0.020(3) 0.010(3) 0.021(3) -0.003(2) 0.004(2) 0.000(2)
C75 0.021(3) 0.012(3) 0.025(3) 0.005(2) 0.009(3) 0.004(2)
C76 0.012(3) 0.015(3) 0.024(3) -0.001(2) 0.003(2) 0.002(2)
C77 0.012(3) 0.019(3) 0.030(4) 0.003(3) 0.005(3) 0.001(2)
C78 0.008(3) 0.019(3) 0.028(3) -0.001(3) 0.000(2) 0.000(2)
C79 0.013(3) 0.020(3) 0.022(3) -0.001(3) -0.003(2) 0.002(2)
C80 0.016(3) 0.017(3) 0.023(3) -0.001(3) 0.000(3) 0.001(2)
C81 0.012(3) 0.021(3) 0.012(3) 0.005(2) 0.006(2) 0.008(2)
C82 0.014(3) 0.018(3) 0.016(3) 0.002(2) 0.003(2) 0.005(2)
C83 0.010(3) 0.018(3) 0.021(3) 0.007(2) 0.006(2) 0.002(2)
C84 0.022(3) 0.011(3) 0.017(3) 0.006(2) 0.007(2) 0.006(2)
C85 0.026(3) 0.018(3) 0.023(3) 0.004(3) 0.010(3) 0.011(3)
C86 0.028(3) 0.028(3) 0.026(3) 0.011(3) 0.010(3) 0.017(3)
C87 0.035(4) 0.020(3) 0.020(3) 0.013(3) 0.007(3) 0.010(3)
C88 0.021(3) 0.024(3) 0.021(3) 0.010(3) 0.006(3) 0.004(3)
C89 0.016(3) 0.019(3) 0.018(3) 0.004(2) 0.004(2) 0.005(2)
C90 0.026(3) 0.029(3) 0.038(4) 0.015(3) 0.018(3) 0.015(3)
C91 0.056(5) 0.072(6) 0.049(5) 0.009(4) 0.038(4) 0.027(5)
C92 0.025(4) 0.130(9) 0.034(5) 0.007(5) 0.010(4) -0.006(5)
C93 0.014(3) 0.033(3) 0.030(4) 0.020(3) 0.007(3) 0.010(3)
C94 0.041(4) 0.054(5) 0.043(4) 0.015(4) 0.012(4) 0.034(4)
C95 0.020(4) 0.060(5) 0.036(4) 0.011(4) 0.000(3) 0.010(3)
C96 0.018(3) 0.013(3) 0.014(3) 0.002(2) 0.003(2) 0.002(2)
C97 0.018(3) 0.015(3) 0.017(3) 0.001(2) 0.005(2) 0.004(2)
C98 0.020(3) 0.020(3) 0.022(3) 0.007(3) 0.006(3) 0.010(2)
C99 0.031(4) 0.024(3) 0.013(3) 0.004(3) 0.005(3) 0.009(3)
C100 0.027(3) 0.024(3) 0.016(3) 0.003(3) 0.011(3) 0.008(3)
C101 0.021(3) 0.014(3) 0.017(3) -0.001(2) 0.004(2) 0.006(2)
C102 0.012(3) 0.034(3) 0.018(3) 0.011(3) 0.005(2) 0.010(3)
C103 0.020(3) 0.033(4) 0.031(4) 0.011(3) 0.010(3) 0.006(3)
C104 0.015(3) 0.035(4) 0.031(4) 0.003(3) 0.006(3) 0.011(3)
C105 0.026(3) 0.032(3) 0.019(3) 0.012(3) 0.013(3) 0.016(3)
C106 0.020(3) 0.038(4) 0.023(3) -0.005(3) 0.008(3) 0.005(3)
C107 0.033(4) 0.030(4) 0.039(4) 0.010(3) 0.019(3) 0.016(3)
C108 0.043(5) 0.046(5) 0.052(5) 0.017(4) 0.017(4) 0.016(4)
C109 0.057(5) 0.040(4) 0.037(4) -0.004(4) 0.018(4) 0.006(4)
C110 0.023(5) 0.031(5) 0.030(5) -0.001(4) 0.006(4) 0.011(4)
N1 0.013(2) 0.017(2) 0.019(3) 0.003(2) 0.004(2) 0.006(2)
N2 0.016(2) 0.020(2) 0.015(2) 0.008(2) 0.006(2) 0.008(2)
N3 0.017(2) 0.014(2) 0.017(2) 0.004(2) 0.005(2) 0.005(2)
S1 0.0498(12) 0.0332(10) 0.0393(11) 0.0122(8) 0.0104(9) 0.0130(9)
S2 0.0380(11) 0.0425(11) 0.0407(11) 0.0116(9) 0.0053(9) 0.0086(9)
S3 0.254(5) 0.0533(17) 0.070(2) 0.0054(15) 0.079(3) -0.027(2)
S4 0.0769(19) 0.100(2) 0.0525(15) 0.0261(15) 0.0082(14) 0.0231(16)
S5 0.0801(18) 0.0699(16) 0.0588(15) 0.0303(13) 0.0391(13) 0.0256(14)
Sc1 0.0660(11) 0.0289(8) 0.1401(17) 0.0415(9) 0.0877(12) 0.0330(8)
Sc2 0.0232(7) 0.0309(8) 0.1559(19) 0.0487(10) 0.0497(10) 0.0182(6)
Sc3 0.0230(6) 0.0145(6) 0.0222(6) 0.0045(5) 0.0061(5) 0.0051(5)

_geom_special_details            
;
 All esds (except the esd in the dihedral angle between two l.s. planes)
 are estimated using the full covariance matrix.  The cell esds are taken
 into account individually in the estimation of esds in distances, angles
 and torsion angles; correlations between esds in cell parameters are only
 used when they are defined by crystal symmetry.  An approximate (isotropic)
 treatment of cell esds is used for estimating esds involving l.s. planes.
;

loop_
_geom_bond_atom_site_label_1
_geom_bond_atom_site_label_2
_geom_bond_distance
_geom_bond_site_symmetry_2
_geom_bond_publ_flag
C1 C2 1.427(8) . ?
C1 C10 1.428(8) . ?
C1 C6 1.523(8) . ?
C1 Sc2 2.739(6) . ?
C2 C3 1.427(8) . ?
C2 C12 1.428(8) . ?
C3 C15 1.424(8) . ?
C3 C4 1.430(8) . ?
C4 C5 1.428(8) . ?
C4 C18 1.442(8) . ?
C5 C20 1.433(8) . ?
C5 C6 1.535(8) . ?
C5 Sc1 2.812(6) . ?
C6 C7 1.509(7) . ?
C6 C81 1.515(7) . ?
C7 C22 1.423(8) . ?
C7 C8 1.431(8) . ?
C8 C9 1.429(8) . ?
C8 C24 1.431(8) . ?
C8 Sc2 2.621(6) . ?
C9 C10 1.438(8) . ?
C9 C27 1.448(8) . ?
C9 Sc2 2.282(6) . ?
C10 C11 1.479(8) . ?
C10 Sc2 2.306(6) . ?
C11 C12 1.424(9) . ?
C11 C29 1.438(8) . ?
C11 Sc2 2.371(6) . ?
C12 C13 1.432(8) . ?
C12 Sc2 2.837(6) . ?
C13 C31 1.409(8) . ?
C13 C14 1.410(9) . ?
C14 C15 1.443(8) . ?
C14 C34 1.448(8) . ?
C15 C16 1.436(8) . ?
C16 C17 1.403(8) . ?
C16 C35 1.435(8) . ?
C17 C38 1.424(8) . ?
C17 C18 1.431(8) . ?
C18 C19 1.423(9) . ?
C19 C40 1.444(8) . ?
C19 C20 1.468(8) . ?
C19 Sc1 2.428(6) . ?
C20 C21 1.448(8) . ?
C20 Sc1 2.349(6) . ?
C21 C22 1.425(8) . ?
C21 C42 1.452(8) . ?
C21 Sc1 2.279(5) . ?
C22 C23 1.442(8) . ?
C22 Sc1 2.614(5) . ?
C23 C44 1.413(8) . ?
C23 C24 1.421(8) . ?
C24 C25 1.413(8) . ?
C25 C46 1.417(9) . ?
C25 C26 1.429(9) . ?
C26 C27 1.442(9) . ?
C26 C49 1.453(8) . ?
C26 Sc2 2.854(6) . ?
C27 C28 1.465(8) . ?
C27 Sc2 2.380(6) . ?
C28 C50 1.442(8) . ?
C28 C29 1.445(9) . ?
C28 Sc2 2.468(6) . ?
C29 C30 1.440(9) . ?
C29 Sc2 2.441(5) . ?
C30 C52 1.431(8) . ?
C30 C31 1.431(9) . ?
C31 C32 1.428(8) . ?
C32 C33 1.418(9) . ?
C32 C53 1.422(9) . ?
C33 C34 1.413(8) . ?
C33 C56 1.450(8) . ?
C34 C35 1.443(9) . ?
C35 C36 1.414(9) . ?
C36 C37 1.426(9) . ?
C36 C57 1.449(9) . ?
C37 C60 1.432(9) . ?
C37 C38 1.442(8) . ?
C38 C39 1.447(9) . ?
C39 C40 1.424(8) . ?
C39 C61 1.450(8) . ?
C40 C41 1.427(9) . ?
C40 Sc1 2.463(6) . ?
C41 C63 1.450(8) . ?
C41 C42 1.458(9) . ?
C41 Sc1 2.416(6) . ?
C42 C43 1.442(9) . ?
C42 Sc1 2.329(6) . ?
C43 C44 1.426(9) . ?
C43 C64 1.448(8) . ?
C43 Sc1 2.763(6) . ?
C44 C45 1.428(8) . ?
C45 C46 1.436(9) . ?
C45 C66 1.440(8) . ?
C46 C47 1.438(8) . ?
C47 C48 1.415(9) . ?
C47 C67 1.433(9) . ?
C48 C49 1.420(9) . ?
C48 C70 1.428(8) . ?
C49 C50 1.429(9) . ?
C50 C51 1.427(9) . ?
C51 C52 1.401(9) . ?
C51 C71 1.425(8) . ?
C52 C53 1.449(9) . ?
C53 C54 1.421(8) . ?
C54 C72 1.402(8) . ?
C54 C55 1.449(8) . ?
C54 Sc3 2.710(5) . ?
C55 C56 1.422(8) . ?
C55 C75 1.451(8) . ?
C55 Sc3 2.388(6) . ?
C56 C57 1.415(9) . ?
C56 Sc3 2.634(6) . ?
C57 C58 1.429(8) . ?
C57 Sc3 2.649(6) . ?
C58 C75 1.445(8) . ?
C58 C59 1.446(8) . ?
C58 Sc3 2.396(5) . ?
C59 C77 1.413(9) . ?
C59 C60 1.426(8) . ?
C59 Sc3 2.739(6) . ?
C60 C61 1.427(9) . ?
C61 C62 1.410(9) . ?
C62 C63 1.417(9) . ?
C62 C78 1.423(8) . ?
C63 C64 1.421(9) . ?
C64 C65 1.430(9) . ?
C65 C66 1.428(9) . ?
C65 C79 1.430(8) . ?
C66 C67 1.426(9) . ?
C67 C68 1.432(8) . ?
C68 C69 1.419(8) . ?
C68 C80 1.426(9) . ?
C69 C70 1.424(8) . ?
C69 C73 1.443(8) . ?
C70 C71 1.438(8) . ?
C71 C72 1.422(8) . ?
C72 C73 1.441(8) . ?
C72 Sc3 2.834(6) . ?
C73 C74 1.431(8) . ?
C73 Sc3 2.670(5) . ?
C74 C76 1.429(8) . ?
C74 C75 1.455(8) . ?
C74 Sc3 2.374(5) . ?
C75 Sc3 2.266(5) . ?
C76 C80 1.434(8) . ?
C76 C77 1.448(8) . ?
C76 Sc3 2.688(6) . ?
C77 C78 1.428(8) . ?
C78 C79 1.423(9) . ?
C79 C80 1.435(8) . ?
C81 C82 1.367(8) . ?
C81 N3 1.385(7) . ?
C82 N2 1.385(7) . ?
C82 H82 0.9500 . ?
C83 N2 1.328(7) . ?
C83 N3 1.332(7) . ?
C83 H83 0.9500 . ?
C84 C85 1.388(8) . ?
C84 C89 1.395(8) . ?
C84 N2 1.452(7) . ?
C85 C86 1.394(8) . ?
C85 C90 1.520(8) . ?
C86 C87 1.370(9) . ?
C86 H86 0.9500 . ?
C87 C88 1.390(9) . ?
C87 H87 0.9500 . ?
C88 C89 1.396(8) . ?
C88 H88 0.9500 . ?
C89 C93 1.519(8) . ?
C90 C92 1.489(10) . ?
C90 C91 1.536(10) . ?
C90 H90 1.0000 . ?
C91 H91A 0.9800 . ?
C91 H91B 0.9800 . ?
C91 H91C 0.9800 . ?
C92 H92A 0.9800 . ?
C92 H92B 0.9800 . ?
C92 H92C 0.9800 . ?
C93 C94 1.523(10) . ?
C93 C95 1.528(9) . ?
C93 H93 1.0000 . ?
C94 H94A 0.9800 . ?
C94 H94B 0.9800 . ?
C94 H94C 0.9800 . ?
C95 H95A 0.9800 . ?
C95 H95B 0.9800 . ?
C95 H95C 0.9800 . ?
C96 C97 1.397(8) . ?
C96 C101 1.397(8) . ?
C96 N3 1.471(7) . ?
C97 C98 1.392(8) . ?
C97 C102 1.515(8) . ?
C98 C99 1.391(9) . ?
C98 H98 0.9500 . ?
C99 C100 1.388(9) . ?
C99 H99 0.9500 . ?
C100 C101 1.385(8) . ?
C100 H100 0.9500 . ?
C101 C105 1.520(8) . ?
C102 C104 1.528(8) . ?
C102 C103 1.550(8) . ?
C102 H102 1.0000 . ?
C103 H10A 0.9800 . ?
C103 H10B 0.9800 . ?
C103 H10C 0.9800 . ?
C104 H10D 0.9800 . ?
C104 H10E 0.9800 . ?
C104 H10F 0.9800 . ?
C105 C106 1.518(8) . ?
C105 C107 1.534(8) . ?
C105 H105 1.0000 . ?
C106 H10G 0.9800 . ?
C106 H10H 0.9800 . ?
C106 H10I 0.9800 . ?
C107 H10J 0.9800 . ?
C107 H10K 0.9800 . ?
C107 H10L 0.9800 . ?
C108 S5 1.529(8) . ?
C108 S4 1.539(9) . ?
C109 S2 1.499(8) . ?
C109 S3 1.552(9) . ?
C110 S1 1.5481(18) 2_675 ?
C110 S1 1.5482(18) . ?
N1 Sc3 2.012(4) . ?
N1 Sc1 2.017(5) . ?
N1 Sc2 2.017(5) . ?
Sc1 Sc2 3.098(2) . ?
Sc1 Sc3 3.6511(18) . ?

loop_
_geom_angle_atom_site_label_1
_geom_angle_atom_site_label_2
_geom_angle_atom_site_label_3
_geom_angle
_geom_angle_site_symmetry_1
_geom_angle_site_symmetry_3
_geom_angle_publ_flag
C2 C1 C10 108.9(5) . . ?
C2 C1 C6 122.9(5) . . ?
C10 C1 C6 125.1(5) . . ?
C2 C1 Sc2 87.4(3) . . ?
C10 C1 Sc2 57.3(3) . . ?
C6 C1 Sc2 105.3(3) . . ?
C3 C2 C1 124.0(5) . . ?
C3 C2 C12 121.4(5) . . ?
C1 C2 C12 108.5(5) . . ?
C15 C3 C2 117.4(5) . . ?
C15 C3 C4 117.7(5) . . ?
C2 C3 C4 115.1(5) . . ?
C5 C4 C3 123.9(5) . . ?
C5 C4 C18 108.1(5) . . ?
C3 C4 C18 121.2(5) . . ?
C4 C5 C20 108.9(5) . . ?
C4 C5 C6 122.4(5) . . ?
C20 C5 C6 125.8(5) . . ?
C4 C5 Sc1 89.5(3) . . ?
C20 C5 Sc1 56.5(3) . . ?
C6 C5 Sc1 105.2(3) . . ?
C7 C6 C81 109.4(4) . . ?
C7 C6 C1 104.0(5) . . ?
C81 C6 C1 115.6(5) . . ?
C7 C6 C5 102.9(4) . . ?
C81 C6 C5 115.0(4) . . ?
C1 C6 C5 108.7(4) . . ?
C22 C7 C8 110.3(5) . . ?
C22 C7 C6 124.9(5) . . ?
C8 C7 C6 124.2(5) . . ?
C9 C8 C24 125.0(5) . . ?
C9 C8 C7 123.6(5) . . ?
C24 C8 C7 105.7(5) . . ?
C9 C8 Sc2 60.3(3) . . ?
C24 C8 Sc2 97.5(3) . . ?
C7 C8 Sc2 92.7(3) . . ?
C8 C9 C10 114.0(5) . . ?
C8 C9 C27 113.7(5) . . ?
C10 C9 C27 119.8(5) . . ?
C8 C9 Sc2 86.7(3) . . ?
C10 C9 Sc2 72.7(3) . . ?
C27 C9 Sc2 75.6(3) . . ?
C1 C10 C9 121.8(5) . . ?
C1 C10 C11 106.6(5) . . ?
C9 C10 C11 119.3(5) . . ?
C1 C10 Sc2 91.3(4) . . ?
C9 C10 Sc2 70.8(3) . . ?
C11 C10 Sc2 74.0(3) . . ?
C12 C11 C29 120.2(5) . . ?
C12 C11 C10 107.6(5) . . ?
C29 C11 C10 121.1(5) . . ?
C12 C11 Sc2 93.4(4) . . ?
C29 C11 Sc2 75.3(3) . . ?
C10 C11 Sc2 69.2(3) . . ?
C11 C12 C2 108.5(5) . . ?
C11 C12 C13 122.5(5) . . ?
C2 C12 C13 121.4(5) . . ?
C11 C12 Sc2 56.5(3) . . ?
C2 C12 Sc2 83.6(3) . . ?
C13 C12 Sc2 100.7(3) . . ?
C31 C13 C14 118.7(5) . . ?
C31 C13 C12 117.3(6) . . ?
C14 C13 C12 117.0(5) . . ?
C13 C14 C15 121.9(5) . . ?
C13 C14 C34 120.7(5) . . ?
C15 C14 C34 107.0(5) . . ?
C3 C15 C16 121.1(5) . . ?
C3 C15 C14 120.8(5) . . ?
C16 C15 C14 108.9(5) . . ?
C17 C16 C35 120.9(5) . . ?
C17 C16 C15 121.2(5) . . ?
C35 C16 C15 107.7(5) . . ?
C16 C17 C38 119.1(5) . . ?
C16 C17 C18 118.9(5) . . ?
C38 C17 C18 115.4(5) . . ?
C19 C18 C17 124.2(5) . . ?
C19 C18 C4 108.1(5) . . ?
C17 C18 C4 119.9(5) . . ?
C18 C19 C40 119.6(5) . . ?
C18 C19 C20 108.1(5) . . ?
C40 C19 C20 121.4(5) . . ?
C18 C19 Sc1 95.5(4) . . ?
C40 C19 Sc1 74.2(3) . . ?
C20 C19 Sc1 69.2(3) . . ?
C5 C20 C21 121.3(5) . . ?
C5 C20 C19 106.8(5) . . ?
C21 C20 C19 120.0(5) . . ?
C5 C20 Sc1 92.9(3) . . ?
C21 C20 Sc1 69.2(3) . . ?
C19 C20 Sc1 75.1(3) . . ?
C22 C21 C20 113.6(5) . . ?
C22 C21 C42 115.3(5) . . ?
C20 C21 C42 118.3(5) . . ?
C22 C21 Sc1 86.6(3) . . ?
C20 C21 Sc1 74.4(3) . . ?
C42 C21 Sc1 73.5(3) . . ?
C7 C22 C21 124.1(5) . . ?
C7 C22 C23 106.6(5) . . ?
C21 C22 C23 123.4(5) . . ?
C7 C22 Sc1 94.1(3) . . ?
C21 C22 Sc1 60.5(3) . . ?
C23 C22 Sc1 95.5(3) . . ?
C44 C23 C24 121.8(5) . . ?
C44 C23 C22 121.2(5) . . ?
C24 C23 C22 107.7(5) . . ?
C25 C24 C23 121.3(5) . . ?
C25 C24 C8 120.6(5) . . ?
C23 C24 C8 109.7(5) . . ?
C24 C25 C46 117.7(6) . . ?
C24 C25 C26 116.1(5) . . ?
C46 C25 C26 119.6(5) . . ?
C25 C26 C27 123.0(5) . . ?
C25 C26 C49 118.7(5) . . ?
C27 C26 C49 109.3(5) . . ?
C25 C26 Sc2 92.6(3) . . ?
C27 C26 Sc2 56.3(3) . . ?
C49 C26 Sc2 91.2(3) . . ?
C26 C27 C9 121.3(5) . . ?
C26 C27 C28 106.3(5) . . ?
C9 C27 C28 120.4(5) . . ?
C26 C27 Sc2 93.4(3) . . ?
C9 C27 Sc2 68.2(3) . . ?
C28 C27 Sc2 75.7(3) . . ?
C50 C28 C29 120.0(5) . . ?
C50 C28 C27 108.3(5) . . ?
C29 C28 C27 120.2(5) . . ?
C50 C28 Sc2 97.0(3) . . ?
C29 C28 Sc2 71.9(3) . . ?
C27 C28 Sc2 69.2(3) . . ?
C11 C29 C30 116.8(6) . . ?
C11 C29 C28 119.0(5) . . ?
C30 C29 C28 116.7(5) . . ?
C11 C29 Sc2 70.0(3) . . ?
C30 C29 Sc2 100.2(3) . . ?
C28 C29 Sc2 73.9(3) . . ?
C52 C30 C31 108.5(5) . . ?
C52 C30 C29 121.6(6) . . ?
C31 C30 C29 121.8(5) . . ?
C13 C31 C32 121.0(6) . . ?
C13 C31 C30 121.1(5) . . ?
C32 C31 C30 107.9(5) . . ?
C33 C32 C53 121.2(5) . . ?
C33 C32 C31 120.5(5) . . ?
C53 C32 C31 108.4(6) . . ?
C34 C33 C32 119.0(5) . . ?
C34 C33 C56 116.7(6) . . ?
C32 C33 C56 116.3(5) . . ?
C33 C34 C35 122.0(6) . . ?
C33 C34 C14 119.9(6) . . ?
C35 C34 C14 108.1(5) . . ?
C36 C35 C16 120.4(6) . . ?
C36 C35 C34 121.2(5) . . ?
C16 C35 C34 108.3(5) . . ?
C35 C36 C37 119.1(5) . . ?
C35 C36 C57 117.1(6) . . ?
C37 C36 C57 116.2(6) . . ?
C36 C37 C60 121.7(5) . . ?
C36 C37 C38 119.9(5) . . ?
C60 C37 C38 107.9(5) . . ?
C17 C38 C37 120.3(6) . . ?
C17 C38 C39 121.6(5) . . ?
C37 C38 C39 108.1(5) . . ?
C40 C39 C38 121.8(5) . . ?
C40 C39 C61 121.8(6) . . ?
C38 C39 C61 107.1(5) . . ?
C39 C40 C41 117.8(5) . . ?
C39 C40 C19 117.0(6) . . ?
C41 C40 C19 117.8(5) . . ?
C39 C40 Sc1 101.4(4) . . ?
C41 C40 Sc1 71.2(3) . . ?
C19 C40 Sc1 71.5(3) . . ?
C40 C41 C63 119.6(5) . . ?
C40 C41 C42 121.9(5) . . ?
C63 C41 C42 107.4(5) . . ?
C40 C41 Sc1 74.8(3) . . ?
C63 C41 Sc1 94.7(4) . . ?
C42 C41 Sc1 68.9(3) . . ?
C43 C42 C21 120.0(5) . . ?
C43 C42 C41 107.3(5) . . ?
C21 C42 C41 120.3(5) . . ?
C43 C42 Sc1 91.1(3) . . ?
C21 C42 Sc1 69.7(3) . . ?
C41 C42 Sc1 75.4(3) . . ?
C44 C43 C42 123.9(5) . . ?
C44 C43 C64 119.2(5) . . ?
C42 C43 C64 108.5(5) . . ?
C44 C43 Sc1 93.2(3) . . ?
C42 C43 Sc1 57.5(3) . . ?
C64 C43 Sc1 90.2(3) . . ?
C23 C44 C43 115.8(5) . . ?
C23 C44 C45 117.1(6) . . ?
C43 C44 C45 119.6(5) . . ?
C44 C45 C46 120.8(5) . . ?
C44 C45 C66 120.5(6) . . ?
C46 C45 C66 107.7(5) . . ?
C25 C46 C45 121.1(5) . . ?
C25 C46 C47 120.4(6) . . ?
C45 C46 C47 108.4(5) . . ?
C48 C47 C67 122.0(5) . . ?
C48 C47 C46 121.0(6) . . ?
C67 C47 C46 107.3(5) . . ?
C47 C48 C49 118.4(5) . . ?
C47 C48 C70 117.8(6) . . ?
C49 C48 C70 117.0(6) . . ?
C48 C49 C50 122.8(5) . . ?
C48 C49 C26 121.5(6) . . ?
C50 C49 C26 107.4(5) . . ?
C51 C50 C49 120.5(5) . . ?
C51 C50 C28 122.0(6) . . ?
C49 C50 C28 108.7(5) . . ?
C52 C51 C71 118.0(5) . . ?
C52 C51 C50 117.6(5) . . ?
C71 C51 C50 116.9(6) . . ?
C51 C52 C30 121.7(6) . . ?
C51 C52 C53 121.8(5) . . ?
C30 C52 C53 107.0(5) . . ?
C54 C53 C32 122.1(6) . . ?
C54 C53 C52 119.7(6) . . ?
C32 C53 C52 108.2(5) . . ?
C72 C54 C53 117.8(5) . . ?
C72 C54 C55 117.1(5) . . ?
C53 C54 C55 118.1(5) . . ?
C72 C54 Sc3 80.3(3) . . ?
C53 C54 Sc3 102.6(4) . . ?
C55 C54 Sc3 61.6(3) . . ?
C56 C55 C54 118.3(5) . . ?
C56 C55 C75 108.6(5) . . ?
C54 C55 C75 122.4(5) . . ?
C56 C55 Sc3 83.3(3) . . ?
C54 C55 Sc3 86.2(3) . . ?
C75 C55 Sc3 67.3(3) . . ?
C57 C56 C55 108.5(5) . . ?
C57 C56 C33 121.4(5) . . ?
C55 C56 C33 123.5(6) . . ?
C57 C56 Sc3 75.1(3) . . ?
C55 C56 Sc3 64.2(3) . . ?
C33 C56 Sc3 103.3(4) . . ?
C56 C57 C58 108.2(5) . . ?
C56 C57 C36 121.4(5) . . ?
C58 C57 C36 123.1(6) . . ?
C56 C57 Sc3 73.9(3) . . ?
C58 C57 Sc3 64.0(3) . . ?
C36 C57 Sc3 103.4(4) . . ?
C57 C58 C75 108.7(5) . . ?
C57 C58 C59 118.7(5) . . ?
C75 C58 C59 122.6(5) . . ?
C57 C58 Sc3 83.6(3) . . ?
C75 C58 Sc3 67.1(3) . . ?
C59 C58 Sc3 87.3(3) . . ?
C77 C59 C60 117.3(5) . . ?
C77 C59 C58 117.5(5) . . ?
C60 C59 C58 118.6(5) . . ?
C77 C59 Sc3 81.2(3) . . ?
C60 C59 Sc3 103.3(3) . . ?
C58 C59 Sc3 60.9(3) . . ?
C59 C60 C61 120.2(6) . . ?
C59 C60 C37 121.1(5) . . ?
C61 C60 C37 108.6(5) . . ?
C62 C61 C60 122.4(5) . . ?
C62 C61 C39 120.0(5) . . ?
C60 C61 C39 108.3(5) . . ?
C61 C62 C63 118.5(5) . . ?
C61 C62 C78 117.4(5) . . ?
C63 C62 C78 117.1(6) . . ?
C62 C63 C64 121.0(6) . . ?
C62 C63 C41 121.9(6) . . ?
C64 C63 C41 108.9(5) . . ?
C63 C64 C65 122.5(6) . . ?
C63 C64 C43 107.9(5) . . ?
C65 C64 C43 121.4(6) . . ?
C66 C65 C64 118.5(5) . . ?
C66 C65 C79 117.7(5) . . ?
C64 C65 C79 116.0(6) . . ?
C67 C66 C65 122.3(5) . . ?
C67 C66 C45 107.8(5) . . ?
C65 C66 C45 120.5(5) . . ?
C66 C67 C68 120.1(6) . . ?
C66 C67 C47 108.9(5) . . ?
C68 C67 C47 119.6(5) . . ?
C69 C68 C80 117.2(5) . . ?
C69 C68 C67 118.3(5) . . ?
C80 C68 C67 117.6(5) . . ?
C68 C69 C70 121.3(5) . . ?
C68 C69 C73 121.2(5) . . ?
C70 C69 C73 107.3(5) . . ?
C69 C70 C48 120.7(6) . . ?
C69 C70 C71 108.6(5) . . ?
C48 C70 C71 120.2(5) . . ?
C72 C71 C51 119.9(6) . . ?
C72 C71 C70 108.2(5) . . ?
C51 C71 C70 122.4(5) . . ?
C54 C72 C71 122.7(5) . . ?
C54 C72 C73 121.8(5) . . ?
C71 C72 C73 107.7(5) . . ?
C54 C72 Sc3 70.5(3) . . ?
C71 C72 Sc3 106.8(3) . . ?
C73 C72 Sc3 68.6(3) . . ?
C74 C73 C72 121.9(5) . . ?
C74 C73 C69 122.5(5) . . ?
C72 C73 C69 108.2(5) . . ?
C74 C73 Sc3 62.4(3) . . ?
C72 C73 Sc3 81.2(3) . . ?
C69 C73 Sc3 103.0(3) . . ?
C76 C74 C73 114.7(5) . . ?
C76 C74 C75 118.1(5) . . ?
C73 C74 C75 117.5(5) . . ?
C76 C74 Sc3 86.2(3) . . ?
C73 C74 Sc3 85.3(3) . . ?
C75 C74 Sc3 67.7(3) . . ?
C58 C75 C55 105.9(5) . . ?
C58 C75 C74 118.7(5) . . ?
C55 C75 C74 119.0(5) . . ?
C58 C75 Sc3 76.9(3) . . ?
C55 C75 Sc3 76.5(3) . . ?
C74 C75 Sc3 75.8(3) . . ?
C74 C76 C80 123.4(5) . . ?
C74 C76 C77 121.7(5) . . ?
C80 C76 C77 107.7(5) . . ?
C74 C76 Sc3 61.8(3) . . ?
C80 C76 Sc3 102.8(3) . . ?
C77 C76 Sc3 82.6(3) . . ?
C59 C77 C78 122.3(5) . . ?
C59 C77 C76 120.9(5) . . ?
C78 C77 C76 108.0(5) . . ?
C62 C78 C79 121.8(5) . . ?
C62 C78 C77 120.2(6) . . ?
C79 C78 C77 107.8(5) . . ?
C78 C79 C65 121.4(5) . . ?
C78 C79 C80 109.0(5) . . ?
C65 C79 C80 119.8(6) . . ?
C68 C80 C76 120.7(5) . . ?
C68 C80 C79 122.3(5) . . ?
C76 C80 C79 107.4(5) . . ?
C82 C81 N3 105.5(5) . . ?
C82 C81 C6 127.6(5) . . ?
N3 C81 C6 126.9(5) . . ?
C81 C82 N2 107.5(5) . . ?
C81 C82 H82 126.2 . . ?
N2 C82 H82 126.2 . . ?
N2 C83 N3 108.2(5) . . ?
N2 C83 H83 125.9 . . ?
N3 C83 H83 125.9 . . ?
C85 C84 C89 124.6(5) . . ?
C85 C84 N2 117.4(5) . . ?
C89 C84 N2 118.0(5) . . ?
C84 C85 C86 115.8(5) . . ?
C84 C85 C90 123.1(5) . . ?
C86 C85 C90 121.1(5) . . ?
C87 C86 C85 122.1(6) . . ?
C87 C86 H86 118.9 . . ?
C85 C86 H86 118.9 . . ?
C86 C87 C88 120.4(5) . . ?
C86 C87 H87 119.8 . . ?
C88 C87 H87 119.8 . . ?
C87 C88 C89 120.4(5) . . ?
C87 C88 H88 119.8 . . ?
C89 C88 H88 119.8 . . ?
C84 C89 C88 116.7(5) . . ?
C84 C89 C93 123.7(5) . . ?
C88 C89 C93 119.5(5) . . ?
C92 C90 C85 113.1(6) . . ?
C92 C90 C91 109.9(7) . . ?
C85 C90 C91 111.8(5) . . ?
C92 C90 H90 107.2 . . ?
C85 C90 H90 107.2 . . ?
C91 C90 H90 107.2 . . ?
C90 C91 H91A 109.5 . . ?
C90 C91 H91B 109.5 . . ?
H91A C91 H91B 109.5 . . ?
C90 C91 H91C 109.5 . . ?
H91A C91 H91C 109.5 . . ?
H91B C91 H91C 109.5 . . ?
C90 C92 H92A 109.5 . . ?
C90 C92 H92B 109.5 . . ?
H92A C92 H92B 109.5 . . ?
C90 C92 H92C 109.5 . . ?
H92A C92 H92C 109.5 . . ?
H92B C92 H92C 109.5 . . ?
C89 C93 C94 111.9(5) . . ?
C89 C93 C95 110.4(5) . . ?
C94 C93 C95 110.5(6) . . ?
C89 C93 H93 107.9 . . ?
C94 C93 H93 107.9 . . ?
C95 C93 H93 107.9 . . ?
C93 C94 H94A 109.5 . . ?
C93 C94 H94B 109.5 . . ?
H94A C94 H94B 109.5 . . ?
C93 C94 H94C 109.5 . . ?
H94A C94 H94C 109.5 . . ?
H94B C94 H94C 109.5 . . ?
C93 C95 H95A 109.5 . . ?
C93 C95 H95B 109.5 . . ?
H95A C95 H95B 109.5 . . ?
C93 C95 H95C 109.5 . . ?
H95A C95 H95C 109.5 . . ?
H95B C95 H95C 109.5 . . ?
C97 C96 C101 125.0(5) . . ?
C97 C96 N3 117.1(5) . . ?
C101 C96 N3 117.8(5) . . ?
C98 C97 C96 116.3(5) . . ?
C98 C97 C102 121.6(5) . . ?
C96 C97 C102 122.1(5) . . ?
C99 C98 C97 120.3(5) . . ?
C99 C98 H98 119.9 . . ?
C97 C98 H98 119.9 . . ?
C100 C99 C98 121.5(6) . . ?
C100 C99 H99 119.3 . . ?
C98 C99 H99 119.3 . . ?
C101 C100 C99 120.5(6) . . ?
C101 C100 H100 119.8 . . ?
C99 C100 H100 119.8 . . ?
C100 C101 C96 116.5(5) . . ?
C100 C101 C105 122.2(5) . . ?
C96 C101 C105 121.3(5) . . ?
C97 C102 C104 113.0(5) . . ?
C97 C102 C103 111.1(5) . . ?
C104 C102 C103 109.2(5) . . ?
C97 C102 H102 107.8 . . ?
C104 C102 H102 107.8 . . ?
C103 C102 H102 107.8 . . ?
C102 C103 H10A 109.5 . . ?
C102 C103 H10B 109.5 . . ?
H10A C103 H10B 109.5 . . ?
C102 C103 H10C 109.5 . . ?
H10A C103 H10C 109.5 . . ?
H10B C103 H10C 109.5 . . ?
C102 C104 H10D 109.5 . . ?
C102 C104 H10E 109.5 . . ?
H10D C104 H10E 109.5 . . ?
C102 C104 H10F 109.5 . . ?
H10D C104 H10F 109.5 . . ?
H10E C104 H10F 109.5 . . ?
C106 C105 C101 111.9(5) . . ?
C106 C105 C107 110.0(5) . . ?
C101 C105 C107 110.5(5) . . ?
C106 C105 H105 108.1 . . ?
C101 C105 H105 108.1 . . ?
C107 C105 H105 108.1 . . ?
C105 C106 H10G 109.5 . . ?
C105 C106 H10H 109.5 . . ?
H10G C106 H10H 109.5 . . ?
C105 C106 H10I 109.5 . . ?
H10G C106 H10I 109.5 . . ?
H10H C106 H10I 109.5 . . ?
C105 C107 H10J 109.5 . . ?
C105 C107 H10K 109.5 . . ?
H10J C107 H10K 109.5 . . ?
C105 C107 H10L 109.5 . . ?
H10J C107 H10L 109.5 . . ?
H10K C107 H10L 109.5 . . ?
S5 C108 S4 178.9(6) . . ?
S2 C109 S3 178.5(6) . . ?
S1 C110 S1 180.0 2_675 . ?
Sc3 N1 Sc1 130.0(2) . . ?
Sc3 N1 Sc2 129.6(2) . . ?
Sc1 N1 Sc2 100.4(2) . . ?
C83 N2 C82 108.8(4) . . ?
C83 N2 C84 125.6(5) . . ?
C82 N2 C84 125.5(4) . . ?
C83 N3 C81 110.0(5) . . ?
C83 N3 C96 123.0(5) . . ?
C81 N3 C96 127.0(4) . . ?
N1 Sc1 C21 151.2(2) . . ?
N1 Sc1 C42 149.8(2) . . ?
C21 Sc1 C42 36.7(2) . . ?
N1 Sc1 C20 143.1(2) . . ?
C21 Sc1 C20 36.4(2) . . ?
C42 Sc1 C20 64.3(2) . . ?
N1 Sc1 C41 139.5(2) . . ?
C21 Sc1 C41 65.0(2) . . ?
C42 Sc1 C41 35.7(2) . . ?
C20 Sc1 C41 74.3(2) . . ?
N1 Sc1 C19 134.3(2) . . ?
C21 Sc1 C19 64.8(2) . . ?
C42 Sc1 C19 74.2(2) . . ?
C20 Sc1 C19 35.74(19) . . ?
C41 Sc1 C19 61.0(2) . . ?
N1 Sc1 C40 131.8(2) . . ?
C21 Sc1 C40 76.7(2) . . ?
C42 Sc1 C40 63.4(2) . . ?
C20 Sc1 C40 63.7(2) . . ?
C41 Sc1 C40 34.0(2) . . ?
C19 Sc1 C40 34.33(19) . . ?
N1 Sc1 C22 118.36(19) . . ?
C21 Sc1 C22 32.98(19) . . ?
C42 Sc1 C22 58.6(2) . . ?
C20 Sc1 C22 57.66(19) . . ?
C41 Sc1 C22 93.3(2) . . ?
C19 Sc1 C22 92.61(19) . . ?
C40 Sc1 C22 109.66(19) . . ?
N1 Sc1 C43 118.4(2) . . ?
C21 Sc1 C43 58.69(19) . . ?
C42 Sc1 C43 31.5(2) . . ?
C20 Sc1 C43 92.98(19) . . ?
C41 Sc1 C43 53.1(2) . . ?
C19 Sc1 C43 105.2(2) . . ?
C40 Sc1 C43 86.9(2) . . ?
C22 Sc1 C43 62.28(18) . . ?
N1 Sc1 C5 112.68(19) . . ?
C21 Sc1 C5 57.97(19) . . ?
C42 Sc1 C5 92.38(19) . . ?
C20 Sc1 C5 30.59(18) . . ?
C41 Sc1 C5 104.26(19) . . ?
C19 Sc1 C5 52.13(18) . . ?
C40 Sc1 C5 86.19(19) . . ?
C22 Sc1 C5 61.12(17) . . ?
C43 Sc1 C5 116.17(17) . . ?
N1 Sc1 Sc2 39.83(13) . . ?
C21 Sc1 Sc2 112.75(16) . . ?
C42 Sc1 Sc2 136.61(17) . . ?
C20 Sc1 Sc2 110.62(15) . . ?
C41 Sc1 Sc2 169.08(18) . . ?
C19 Sc1 Sc2 128.69(17) . . ?
C40 Sc1 Sc2 156.87(18) . . ?
C22 Sc1 Sc2 81.78(13) . . ?
C43 Sc1 Sc2 116.20(15) . . ?
C5 Sc1 Sc2 82.01(13) . . ?
N1 Sc1 Sc3 24.96(13) . . ?
C21 Sc1 Sc3 169.76(17) . . ?
C42 Sc1 Sc3 138.08(16) . . ?
C20 Sc1 Sc3 153.53(16) . . ?
C41 Sc1 Sc3 115.38(15) . . ?
C19 Sc1 Sc3 124.93(15) . . ?
C40 Sc1 Sc3 109.50(14) . . ?
C22 Sc1 Sc3 140.06(14) . . ?
C43 Sc1 Sc3 112.65(13) . . ?
C5 Sc1 Sc3 129.32(13) . . ?
Sc2 Sc1 Sc3 64.79(4) . . ?
N1 Sc2 C9 150.5(2) . . ?
N1 Sc2 C10 147.5(2) . . ?
C9 Sc2 C10 36.5(2) . . ?
N1 Sc2 C11 138.4(2) . . ?
C9 Sc2 C11 65.5(2) . . ?
C10 Sc2 C11 36.8(2) . . ?
N1 Sc2 C27 144.5(2) . . ?
C9 Sc2 C27 36.1(2) . . ?
C10 Sc2 C27 64.4(2) . . ?
C11 Sc2 C27 74.7(2) . . ?
N1 Sc2 C29 132.8(2) . . ?
C9 Sc2 C29 76.5(2) . . ?
C10 Sc2 C29 64.6(2) . . ?
C11 Sc2 C29 34.7(2) . . ?
C27 Sc2 C29 63.1(2) . . ?
N1 Sc2 C28 136.3(2) . . ?
C9 Sc2 C28 64.2(2) . . ?
C10 Sc2 C28 74.9(2) . . ?
C11 Sc2 C28 61.8(2) . . ?
C27 Sc2 C28 35.1(2) . . ?
C29 Sc2 C28 34.2(2) . . ?
N1 Sc2 C8 117.61(19) . . ?
C9 Sc2 C8 32.96(19) . . ?
C10 Sc2 C8 57.98(19) . . ?
C11 Sc2 C8 93.80(19) . . ?
C27 Sc2 C8 57.35(19) . . ?
C29 Sc2 C8 109.43(19) . . ?
C28 Sc2 C8 91.79(19) . . ?
N1 Sc2 C1 116.1(2) . . ?
C9 Sc2 C1 59.0(2) . . ?
C10 Sc2 C1 31.42(19) . . ?
C11 Sc2 C1 53.70(19) . . ?
C27 Sc2 C1 93.14(19) . . ?
C29 Sc2 C1 88.07(19) . . ?
C28 Sc2 C1 105.81(19) . . ?
C8 Sc2 C1 62.26(18) . . ?
N1 Sc2 C12 109.65(19) . . ?
C9 Sc2 C12 88.7(2) . . ?
C10 Sc2 C12 52.96(19) . . ?
C11 Sc2 C12 30.06(19) . . ?
C27 Sc2 C12 104.6(2) . . ?
C29 Sc2 C12 55.44(19) . . ?
C28 Sc2 C12 88.34(19) . . ?
C8 Sc2 C12 108.07(18) . . ?
C1 Sc2 C12 49.06(17) . . ?
N1 Sc2 C26 114.4(2) . . ?
C9 Sc2 C26 57.45(19) . . ?
C10 Sc2 C26 91.95(19) . . ?
C11 Sc2 C26 104.36(19) . . ?
C27 Sc2 C26 30.27(19) . . ?
C29 Sc2 C26 85.2(2) . . ?
C28 Sc2 C26 51.20(19) . . ?
C8 Sc2 C26 60.67(17) . . ?
C1 Sc2 C26 115.90(17) . . ?
C12 Sc2 C26 134.41(18) . . ?
N1 Sc2 Sc1 39.81(13) . . ?
C9 Sc2 Sc1 113.25(16) . . ?
C10 Sc2 Sc1 113.94(16) . . ?
C11 Sc2 Sc1 134.34(17) . . ?
C27 Sc2 Sc1 133.27(17) . . ?
C29 Sc2 Sc1 162.60(18) . . ?
C28 Sc2 Sc1 162.66(18) . . ?
C8 Sc2 Sc1 81.57(13) . . ?
C1 Sc2 Sc1 85.33(14) . . ?
C12 Sc2 Sc1 108.93(14) . . ?
C26 Sc2 Sc1 112.15(14) . . ?
N1 Sc3 C75 176.6(2) . . ?
N1 Sc3 C74 146.8(2) . . ?
C75 Sc3 C74 36.5(2) . . ?
N1 Sc3 C55 142.7(2) . . ?
C75 Sc3 C55 36.2(2) . . ?
C74 Sc3 C55 63.5(2) . . ?
N1 Sc3 C58 141.2(2) . . ?
C75 Sc3 C58 36.0(2) . . ?
C74 Sc3 C58 63.1(2) . . ?
C55 Sc3 C58 57.8(2) . . ?
N1 Sc3 C56 120.98(19) . . ?
C75 Sc3 C56 56.3(2) . . ?
C74 Sc3 C56 91.27(19) . . ?
C55 Sc3 C56 32.43(19) . . ?
C58 Sc3 C56 54.26(19) . . ?
N1 Sc3 C57 120.50(19) . . ?
C75 Sc3 C57 56.08(19) . . ?
C74 Sc3 C57 90.99(19) . . ?
C55 Sc3 C57 54.1(2) . . ?
C58 Sc3 C57 32.42(19) . . ?
C56 Sc3 C57 31.06(19) . . ?
N1 Sc3 C73 124.02(18) . . ?
C75 Sc3 C73 59.31(19) . . ?
C74 Sc3 C73 32.30(19) . . ?
C55 Sc3 C73 67.61(19) . . ?
C58 Sc3 C73 92.84(19) . . ?
C56 Sc3 C73 100.03(18) . . ?
C57 Sc3 C73 114.30(18) . . ?
N1 Sc3 C76 122.97(18) . . ?
C75 Sc3 C76 59.17(19) . . ?
C74 Sc3 C76 32.03(19) . . ?
C55 Sc3 C76 92.98(18) . . ?
C58 Sc3 C76 67.25(19) . . ?
C56 Sc3 C76 114.33(18) . . ?
C57 Sc3 C76 99.66(18) . . ?
C73 Sc3 C76 53.43(18) . . ?
N1 Sc3 C54 120.05(19) . . ?
C75 Sc3 C54 60.66(19) . . ?
C74 Sc3 C54 70.19(19) . . ?
C55 Sc3 C54 32.25(19) . . ?
C58 Sc3 C54 89.52(19) . . ?
C56 Sc3 C54 54.91(19) . . ?
C57 Sc3 C54 83.58(19) . . ?
C73 Sc3 C54 55.00(18) . . ?
C76 Sc3 C54 101.82(18) . . ?
N1 Sc3 C59 118.52(18) . . ?
C75 Sc3 C59 60.01(19) . . ?
C74 Sc3 C59 69.43(19) . . ?
C55 Sc3 C59 89.09(19) . . ?
C58 Sc3 C59 31.82(18) . . ?
C56 Sc3 C59 83.31(19) . . ?
C57 Sc3 C59 54.61(18) . . ?
C73 Sc3 C59 101.34(18) . . ?
C76 Sc3 C59 54.60(18) . . ?
C54 Sc3 C59 119.61(18) . . ?
N1 Sc3 C72 115.08(18) . . ?
C75 Sc3 C72 67.30(19) . . ?
C74 Sc3 C72 56.81(19) . . ?
C55 Sc3 C72 54.73(19) . . ?
C58 Sc3 C72 102.89(18) . . ?
C56 Sc3 C72 83.11(18) . . ?
C57 Sc3 C72 108.83(18) . . ?
C73 Sc3 C72 30.16(17) . . ?
C76 Sc3 C72 83.23(17) . . ?
C54 Sc3 C72 29.19(17) . . ?
C59 Sc3 C72 123.92(17) . . ?

_refine_diff_density_max         1.255
_refine_diff_density_min         -1.924
_refine_diff_density_rms         0.114

_shelx_res_file                  
;

    lb118.res created by SHELXL-2014/7


TITL lb118_a.res in P-1
REM Old TITL lb118 in P-1
REM SHELXT solution in P-1
REM R1 0.255,  Rweak 0.036,  Alpha 0.113,  Orientation as input
REM Formula found by SHELXT:  C219 N8 S12 Sc2
CELL  0.71073  10.9903  17.5582  19.7582   99.562  105.779  107.217
ZERR    1.000   0.0019   0.0031   0.0035    0.003    0.003    0.003
LATT  1
SFAC C H N S SC
UNIT 219 72 6 10 6
TEMP -183
SIZE 0.04 0.02 0.015 !black block
L.S. 10
BOND $H
LIST 4
MERG 0
ACTA
FMAP 2
PLAN 20
OMIT 0 1 0
WGHT    0.118500    5.675200
EXTI    0.007734
BASF   0.17436
FVAR      10.75735
C1    1    0.238697    0.503052    0.226780    11.00000    0.01719    0.01622 =
         0.01972    0.00377    0.00227    0.00318
C2    1    0.229216    0.554486    0.178197    11.00000    0.00976    0.01395 =
         0.01946    0.00316   -0.00317    0.00107
C3    1    0.322135    0.577547    0.140390    11.00000    0.01916    0.01918 =
         0.00928    0.00522   -0.00076    0.00649
C4    1    0.433810    0.549779    0.158070    11.00000    0.02113    0.01428 =
         0.01363    0.00139    0.00675    0.00772
C5    1    0.450716    0.499091    0.206797    11.00000    0.01911    0.01355 =
         0.01905    0.00399    0.00943    0.00696
C6    1    0.338967    0.458226    0.235994    11.00000    0.01738    0.01576 =
         0.01779    0.00678    0.00696    0.00670
C7    1    0.412117    0.483053    0.317343    11.00000    0.02061    0.01552 =
         0.00892    0.00126    0.00117    0.00654
C8    1    0.354094    0.504931    0.370809    11.00000    0.01803    0.01599 =
         0.02128    0.00795    0.00935    0.00443
C9    1    0.233694    0.524283    0.354359    11.00000    0.01367    0.01737 =
         0.02899    0.00775    0.00961    0.00130
C10   1    0.177977    0.523219    0.279250    11.00000    0.01773    0.01761 =
         0.02466    0.00702    0.00980    0.00463
C11   1    0.130213    0.590411    0.261881    11.00000    0.01574    0.02030 =
         0.02515    0.00650    0.00785    0.00561
C12   1    0.162540    0.607830    0.199712    11.00000    0.00928    0.02197 =
         0.02587    0.00230    0.00040    0.00508
C13   1    0.191014    0.688364    0.187376    11.00000    0.00847    0.02449 =
         0.02070    0.00347   -0.00395    0.00646
C14   1    0.279083    0.709791    0.147672    11.00000    0.02243    0.02432 =
         0.01384    0.00656   -0.00384    0.01382
C15   1    0.346162    0.656056    0.125132    11.00000    0.02297    0.02124 =
         0.00795    0.00313   -0.00139    0.00623
C16   1    0.478340    0.705881    0.128238    11.00000    0.02820    0.02160 =
         0.01138    0.00670    0.00993    0.00805
C17   1    0.588822    0.679796    0.148029    11.00000    0.02552    0.01780 =
         0.01375    0.00416    0.01385    0.00250
C18   1    0.566394    0.599704    0.160801    11.00000    0.02390    0.01848 =
         0.01873    0.00061    0.01248    0.00619
C19   1    0.664435    0.579261    0.210482    11.00000    0.01970    0.01914 =
         0.02059    0.00038    0.01371    0.00299
C20   1    0.592371    0.515296    0.239578    11.00000    0.01723    0.01810 =
         0.02037    0.00454    0.00883    0.01132
C21   1    0.649524    0.515460    0.314853    11.00000    0.01964    0.01391 =
         0.02517    0.00305    0.00698    0.00909
C22   1    0.552814    0.500082    0.351294    11.00000    0.01951    0.01438 =
         0.02061    0.00718    0.00775    0.00579
C23   1    0.585118    0.535912    0.428035    11.00000    0.02120    0.01841 =
         0.02086    0.01256    0.00658    0.00887
C24   1    0.463858    0.538909    0.438923    11.00000    0.02590    0.01998 =
         0.01960    0.00966    0.00877    0.00841
C25   1    0.466075    0.602731    0.493786    11.00000    0.03229    0.01973 =
         0.01723    0.01282    0.01324    0.00935
C26   1    0.349796    0.626402    0.478538    11.00000    0.02650    0.01976 =
         0.01798    0.00781    0.01364    0.00624
C27   1    0.235370    0.588197    0.411715    11.00000    0.01833    0.02510 =
         0.02853    0.00629    0.01937    0.00513
C28   1    0.186317    0.653911    0.393827    11.00000    0.01698    0.02567 =
         0.02733    0.00585    0.01690    0.00976
C29   1    0.137764    0.656282    0.318768    11.00000    0.00516    0.02183 =
         0.03826    0.00261    0.00696    0.00649
C30   1    0.165107    0.736910    0.305705    11.00000    0.01295    0.02540 =
         0.03674    0.00505    0.01068    0.01084
C31   1    0.187619    0.751586    0.240218    11.00000    0.01514    0.02413 =
         0.02266    0.00223   -0.00224    0.01419
C32   1    0.278371    0.834929    0.257449    11.00000    0.02369    0.02423 =
         0.02198    0.00680    0.00151    0.01679
C33   1    0.374061    0.855764    0.221436    11.00000    0.02925    0.01591 =
         0.01676    0.00645   -0.00151    0.01158
C34   1    0.371998    0.794006    0.164812    11.00000    0.03403    0.02358 =
         0.01669    0.00957    0.00501    0.01475
C35   1    0.494406    0.791093    0.152641    11.00000    0.03133    0.01723 =
         0.01694    0.00732    0.00492    0.00731
C36   1    0.622703    0.850528    0.197069    11.00000    0.03354    0.02119 =
         0.02687    0.01480    0.01826    0.00684
C37   1    0.737576    0.825863    0.212593    11.00000    0.02556    0.01753 =
         0.02079    0.00648    0.01498    0.00352
C38   1    0.720263    0.740087    0.187914    11.00000    0.02984    0.02596 =
         0.02414    0.01033    0.02046    0.00762
C39   1    0.819500    0.722454    0.241699    11.00000    0.01611    0.02333 =
         0.03415    0.00529    0.01912    0.00396
C40   1    0.792824    0.643056    0.255341    11.00000    0.02358    0.02143 =
         0.03281    0.00115    0.01841    0.01198
C41   1    0.851503    0.639540    0.328148    11.00000    0.01192    0.02781 =
         0.03264    0.00631    0.00774    0.01170
C42   1    0.782036    0.576995    0.358623    11.00000    0.01201    0.02291 =
         0.03035    0.00244    0.00127    0.01096
C43   1    0.808706    0.616570    0.433916    11.00000    0.01992    0.01971 =
         0.02156    0.00547   -0.00120    0.01396
C44   1    0.713015    0.596878    0.470624    11.00000    0.02572    0.02008 =
         0.01522    0.00840   -0.00002    0.01211
C45   1    0.716748    0.659154    0.528573    11.00000    0.03088    0.02585 =
         0.01376    0.00718    0.00371    0.01477
C46   1    0.594072    0.661907    0.539624    11.00000    0.03382    0.02469 =
         0.01684    0.00848    0.01052    0.00981
C47   1    0.610129    0.747183    0.564687    11.00000    0.03594    0.02720 =
         0.00658    0.00639    0.00865    0.01259
C48   1    0.498959    0.773717    0.544690    11.00000    0.03473    0.02165 =
         0.01815    0.00445    0.01542    0.00988
C49   1    0.368954    0.713181    0.503245    11.00000    0.02623    0.02712 =
         0.01914    0.00467    0.01613    0.00582
C50   1    0.269040    0.729566    0.450429    11.00000    0.02247    0.02552 =
         0.02545    0.00338    0.01776    0.00877
C51   1    0.298189    0.808651    0.435723    11.00000    0.01746    0.02262 =
         0.03222   -0.00141    0.01592    0.01061
C52   1    0.241676    0.811003    0.363794    11.00000    0.01432    0.02629 =
         0.03635    0.00550    0.01296    0.01263
C53   1    0.312074    0.872033    0.333002    11.00000    0.01276    0.02431 =
         0.03802    0.00677    0.00722    0.01037
C54   1    0.442505    0.931125    0.376196    11.00000    0.02009    0.01425 =
         0.03008    0.00310    0.00856    0.01358
C55   1    0.538491    0.959703    0.339802    11.00000    0.01987    0.01273 =
         0.02303    0.00293    0.00340    0.00720
C56   1    0.505065    0.918474    0.265262    11.00000    0.02411    0.01666 =
         0.02673    0.00704    0.00786    0.00860
C57   1    0.625201    0.916138    0.253226    11.00000    0.02806    0.01670 =
         0.02228    0.00810    0.00924    0.00604
C58   1    0.735107    0.955142    0.320886    11.00000    0.02517    0.01280 =
         0.02115    0.00848    0.01026    0.00554
C59   1    0.843094    0.922712    0.337307    11.00000    0.01476    0.01444 =
         0.02653    0.00408    0.00933    0.00010
C60   1    0.845593    0.860851    0.281461    11.00000    0.01972    0.01688 =
         0.03251    0.00693    0.01902    0.00142
C61   1    0.895962    0.798128    0.299946    11.00000    0.01038    0.02405 =
         0.03226    0.00548    0.01251    0.00133
C62   1    0.944884    0.794397    0.372626    11.00000    0.00639    0.02093 =
         0.03824   -0.00214    0.00837    0.00347
C63   1    0.923053    0.715620    0.386360    11.00000    0.01109    0.02715 =
         0.03710    0.00550    0.00884    0.00860
C64   1    0.899256    0.701430    0.451151    11.00000    0.01119    0.02482 =
         0.02939    0.00363   -0.00308    0.01119
C65   1    0.898559    0.765199    0.506270    11.00000    0.01777    0.02212 =
         0.02437    0.00233   -0.00551    0.00988
C66   1    0.808390    0.743181    0.545899    11.00000    0.02073    0.02270 =
         0.01619    0.00210   -0.00759    0.00937
C67   1    0.743407    0.796517    0.569386    11.00000    0.02494    0.01928 =
         0.01386   -0.00181   -0.00264    0.00411
C68   1    0.765700    0.874541    0.552351    11.00000    0.01933    0.02144 =
         0.01323   -0.00484   -0.00324    0.00607
C69   1    0.656621    0.903890    0.537598    11.00000    0.02102    0.01753 =
         0.01611   -0.00501    0.00305    0.00323
C70   1    0.525041    0.854699    0.534101    11.00000    0.02770    0.02107 =
         0.01448    0.00146    0.00967    0.00843
C71   1    0.425959    0.870752    0.479642    11.00000    0.02388    0.02267 =
         0.02112    0.00020    0.01123    0.01365
C72   1    0.495761    0.929657    0.448803    11.00000    0.02187    0.01378 =
         0.02599   -0.00071    0.00820    0.01011
C73   1    0.638943    0.951028    0.484792    11.00000    0.02267    0.01395 =
         0.01289   -0.00134    0.00493    0.00542
C74   1    0.734926    0.976578    0.448911    11.00000    0.01967    0.01037 =
         0.02054   -0.00344    0.00351    0.00006
C75   1    0.683742    0.985290    0.375651    11.00000    0.02100    0.01205 =
         0.02469    0.00517    0.00933    0.00439
C76   1    0.843964    0.946427    0.465243    11.00000    0.01231    0.01479 =
         0.02438   -0.00059    0.00312    0.00203
C77   1    0.899478    0.921690    0.410360    11.00000    0.01220    0.01852 =
         0.03034    0.00262    0.00484    0.00115
C78   1    0.951617    0.859528    0.428676    11.00000    0.00762    0.01900 =
         0.02810   -0.00052   -0.00045   -0.00033
C79   1    0.928755    0.845591    0.493844    11.00000    0.01270    0.01995 =
         0.02154   -0.00129   -0.00323    0.00221
C80   1    0.862476    0.898874    0.517039    11.00000    0.01648    0.01690 =
         0.02342   -0.00059   -0.00035    0.00068
C81   1    0.276986    0.364697    0.208706    11.00000    0.01211    0.02069 =
         0.01167    0.00469    0.00565    0.00796
C82   1    0.274611    0.308688    0.249312    11.00000    0.01383    0.01784 =
         0.01619    0.00235    0.00321    0.00523
AFIX  43
H82   2    0.310600    0.321235    0.301017    11.00000   -1.20000
AFIX   0
C83   1    0.172390    0.237635    0.133652    11.00000    0.00957    0.01828 =
         0.02081    0.00745    0.00551    0.00203
AFIX  43
H83   2    0.124905    0.193271    0.090511    11.00000   -1.20000
AFIX   0
C84   1    0.187167    0.152967    0.221786    11.00000    0.02163    0.01075 =
         0.01698    0.00633    0.00730    0.00639
C85   1    0.292563    0.123019    0.234218    11.00000    0.02557    0.01755 =
         0.02272    0.00405    0.01004    0.01076
C86   1    0.269864    0.051376    0.258128    11.00000    0.02769    0.02781 =
         0.02643    0.01107    0.01035    0.01710
AFIX  43
H86   2    0.339841    0.029234    0.268561    11.00000   -1.20000
AFIX   0
C87   1    0.149864    0.011876    0.267061    11.00000    0.03507    0.01995 =
         0.02033    0.01307    0.00750    0.00961
AFIX  43
H87   2    0.138037   -0.036748    0.283591    11.00000   -1.20000
AFIX   0
C88   1    0.045332    0.042561    0.252069    11.00000    0.02053    0.02373 =
         0.02097    0.01000    0.00641    0.00378
AFIX  43
H88   2   -0.038160    0.014189    0.257507    11.00000   -1.20000
AFIX   0
C89   1    0.062328    0.114848    0.229062    11.00000    0.01632    0.01919 =
         0.01839    0.00378    0.00427    0.00458
C90   1    0.423476    0.162995    0.220570    11.00000    0.02586    0.02946 =
         0.03814    0.01479    0.01791    0.01507
AFIX  13
H90   2    0.413963    0.209829    0.199569    11.00000   -1.20000
AFIX   0
C91   1    0.447241    0.102722    0.164194    11.00000    0.05594    0.07176 =
         0.04907    0.00949    0.03848    0.02696
AFIX 137
H91A  2    0.367971    0.080438    0.119348    11.00000   -1.50000
H91B  2    0.461479    0.057223    0.184001    11.00000   -1.50000
H91C  2    0.527436    0.132047    0.153263    11.00000   -1.50000
AFIX   0
C92   1    0.544407    0.198438    0.288522    11.00000    0.02504    0.13038 =
         0.03406    0.00669    0.00956   -0.00625
AFIX 137
H92A  2    0.623710    0.228449    0.277212    11.00000   -1.50000
H92B  2    0.560783    0.153627    0.308751    11.00000   -1.50000
H92C  2    0.528293    0.236558    0.324310    11.00000   -1.50000
AFIX   0
C93   1   -0.052455    0.148007    0.214051    11.00000    0.01450    0.03304 =
         0.03039    0.02041    0.00652    0.00984
AFIX  13
H93   2   -0.021171    0.200041    0.199059    11.00000   -1.20000
AFIX   0
C94   1   -0.090037    0.169056    0.281692    11.00000    0.04142    0.05394 =
         0.04305    0.01520    0.01223    0.03430
AFIX 137
H94A  2   -0.168430    0.186368    0.269008    11.00000   -1.50000
H94B  2   -0.013192    0.214158    0.319340    11.00000   -1.50000
H94C  2   -0.112670    0.120186    0.300250    11.00000   -1.50000
AFIX   0
C95   1   -0.176168    0.086123    0.151019    11.00000    0.01989    0.06032 =
         0.03622    0.01120   -0.00026    0.01034
AFIX 137
H95A  2   -0.248346    0.109048    0.141080    11.00000   -1.50000
H95B  2   -0.208190    0.034263    0.164234    11.00000   -1.50000
H95C  2   -0.151306    0.075371    0.107323    11.00000   -1.50000
AFIX   0
C96   1    0.192109    0.348881    0.071335    11.00000    0.01757    0.01291 =
         0.01424    0.00202    0.00251    0.00198
C97   1    0.073847    0.365900    0.046615    11.00000    0.01785    0.01502 =
         0.01740    0.00138    0.00462    0.00406
C98   1    0.056821    0.395737   -0.014997    11.00000    0.01954    0.01991 =
         0.02230    0.00714    0.00623    0.00951
AFIX  43
H98   2   -0.021771    0.408379   -0.034192    11.00000   -1.20000
AFIX   0
C99   1    0.154450    0.407120   -0.048583    11.00000    0.03141    0.02429 =
         0.01338    0.00374    0.00467    0.00905
AFIX  43
H99   2    0.141020    0.427128   -0.090813    11.00000   -1.20000
AFIX   0
C100  1    0.270985    0.389909   -0.021794    11.00000    0.02674    0.02355 =
         0.01644    0.00282    0.01095    0.00844
AFIX  43
H100  2    0.336648    0.399008   -0.045366    11.00000   -1.20000
AFIX   0
C101  1    0.292260    0.359564    0.039054    11.00000    0.02076    0.01385 =
         0.01695   -0.00114    0.00412    0.00644
C102  1   -0.032834    0.349909    0.082852    11.00000    0.01220    0.03411 =
         0.01819    0.01052    0.00492    0.01023
AFIX  13
H102  2    0.013138    0.353227    0.135006    11.00000   -1.20000
AFIX   0
C103  1   -0.141526    0.261907    0.046728    11.00000    0.02031    0.03264 =
         0.03135    0.01056    0.00994    0.00632
AFIX 137
H10A  2   -0.189193    0.257231   -0.004387    11.00000   -1.50000
H10B  2   -0.206506    0.252019    0.072749    11.00000   -1.50000
H10C  2   -0.097621    0.220818    0.048976    11.00000   -1.50000
AFIX   0
C104  1   -0.102482    0.413445    0.082002    11.00000    0.01532    0.03538 =
         0.03075    0.00296    0.00601    0.01106
AFIX 137
H10D  2   -0.162155    0.404535    0.032187    11.00000   -1.50000
H10E  2   -0.033824    0.469364    0.098854    11.00000   -1.50000
H10F  2   -0.156128    0.407180    0.114421    11.00000   -1.50000
AFIX   0
C105  1    0.414083    0.334894    0.067455    11.00000    0.02619    0.03190 =
         0.01903    0.01218    0.01291    0.01643
AFIX  13
H105  2    0.429999    0.337240    0.120182    11.00000   -1.20000
AFIX   0
C106  1    0.541528    0.393375    0.061598    11.00000    0.02020    0.03788 =
         0.02349   -0.00519    0.00811    0.00481
AFIX 137
H10G  2    0.532394    0.387027    0.010037    11.00000   -1.50000
H10H  2    0.619805    0.380287    0.086587    11.00000   -1.50000
H10I  2    0.554636    0.450555    0.084391    11.00000   -1.50000
AFIX   0
C107  1    0.385909    0.245833    0.026390    11.00000    0.03340    0.03037 =
         0.03926    0.00994    0.01926    0.01617
AFIX 137
H10J  2    0.371799    0.242366   -0.025352    11.00000   -1.50000
H10K  2    0.304541    0.208355    0.031200    11.00000   -1.50000
H10L  2    0.463393    0.229900    0.047095    11.00000   -1.50000
AFIX   0
C108  1   -0.121735    0.389383    0.343395    11.00000    0.04285    0.04636 =
         0.05186    0.01692    0.01716    0.01624
C109  1    0.030738    0.877924    0.082647    11.00000    0.05726    0.04043 =
         0.03742   -0.00399    0.01843    0.00572
C110  1    0.500000    1.000000    0.000000    10.50000    0.02295    0.03072 =
         0.03023   -0.00061    0.00629    0.01116
N1    3    0.539416    0.722777    0.342024    11.00000    0.01341    0.01660 =
         0.01860    0.00302    0.00399    0.00552
N2    3    0.210193    0.230358    0.201332    11.00000    0.01634    0.02047 =
         0.01535    0.00750    0.00584    0.00804
N3    3    0.212581    0.317900    0.136733    11.00000    0.01671    0.01449 =
         0.01713    0.00437    0.00508    0.00521
S1    4    0.472841    0.926692    0.034801    11.00000    0.04980    0.03320 =
         0.03930    0.01218    0.01038    0.01303
S2    4   -0.024931    0.812176    0.117277    11.00000    0.03797    0.04254 =
         0.04074    0.01160    0.00535    0.00861
S3    4    0.086576    0.944275    0.044827    11.00000    0.25398    0.05325 =
         0.07015    0.00543    0.07880   -0.02674
S4    4   -0.095169    0.391864    0.424488    11.00000    0.07694    0.10039 =
         0.05249    0.02607    0.00815    0.02310
S5    4   -0.150769    0.386926    0.262716    11.00000    0.08013    0.06993 =
         0.05884    0.03033    0.03914    0.02557
SC1   5    0.628776    0.641377    0.319289    11.00000    0.06600    0.02892 =
         0.14012    0.04149    0.08767    0.03297
SC2   5    0.360255    0.644925    0.339183    11.00000    0.02318    0.03086 =
         0.15588    0.04872    0.04968    0.01817
SC3   5    0.608166    0.846722    0.361217    11.00000    0.02304    0.01452 =
         0.02220    0.00455    0.00612    0.00505
HKLF 5

REM  lb118_a.res in P-1
REM R1 =  0.0784 for    7675 Fo > 4sig(Fo)  and  0.1272 for all   12355 data
REM   1097 parameters refined using      0 restraints

END

WGHT      0.1185      5.6760

REM Highest difference peak  1.255,  deepest hole -1.924,  1-sigma level  0.114
Q1    1   0.3921  0.6645  0.3802  11.00000  0.05    1.26
Q2    1   0.3508  0.6401  0.3212  11.00000  0.05    1.24
Q3    1   0.5894  0.6351  0.2984  11.00000  0.05    0.88
Q4    1   0.6399  0.6519  0.3528  11.00000  0.05    0.65
Q5    1  -0.2383  0.3531  0.2497  11.00000  0.05    0.64
Q6    1   0.5595  0.7793  0.3438  11.00000  0.05    0.55
Q7    1  -0.0062  0.9493  0.0511  11.00000  0.05    0.54
Q8    1  -0.0848  0.3627  0.2660  11.00000  0.05    0.54
Q9    1   0.1791  0.9456  0.0894  11.00000  0.05    0.52
Q10   1   0.2952  0.5791  0.2663  11.00000  0.05    0.52
Q11   1   0.1040  0.9358  0.0368  11.00000  0.05    0.51
Q12   1   0.0186  0.8879  0.1468  11.00000  0.05    0.47
Q13   1   0.6437  0.9102  0.3812  11.00000  0.05    0.45
Q14   1   0.5398  0.5255  0.4481  11.00000  0.05    0.45
Q15   1  -0.0399  0.3957  0.3988  11.00000  0.05    0.45
Q16   1   0.4132  0.6564  0.4343  11.00000  0.05    0.44
Q17   1   0.2511  0.3529  0.2392  11.00000  0.05    0.42
Q18   1   0.1619  0.8872  0.0702  11.00000  0.05    0.41
Q19   1   0.1020  0.8822  0.0252  11.00000  0.05    0.41
Q20   1  -0.0059  0.1367  0.1508  11.00000  0.05    0.41
;
_shelx_res_checksum              2550

_shelx_hkl_file                  
;
   1  -1  -1 2005858   45378  -2
   1   0   0 2005858   45378   1
   2  -2  -2  224781    6415  -2
   2   0   0  224781    6415   1
   3   0   0  652903   15563   1
   4   0   0  804348   19255   1
   5   0   0   59194    4900   1
   6   0   0    3160    2409   1
   7   0   0   39677    4769   1
   8   0   0   27307    6354   1
   9   0   0  218488   16377   1
  10   0   0   50472    8763   1
  11   0   0   47424   13339   1
 -12   1   0   12143   13265   1
 -11   1   0    6385    8210   1
 -10   1   0   -2281    6672   1
  -9   1   0  557298   22975   1
  -8   1   0  196925   13826   1
  -7   1   0   48751    5300   1
  -6   1   0  329965   12043   1
  -5   1   0    1725    2237   1
  -4   3   4  520429   16856  -2
  -4   1   0  520429   16856   1
  -3   2   3  122722    5267  -2
  -3   1   0  122722    5267   1
  -2   1   2  792070   17032  -2
  -2   1   0  792070   17032   1
  -1   0   1 3050270   68214  -2
  -1   1   0 3050270   68214   1
   0  -1   0    -643    1056  -2
   0   1   0    -643    1056   1
   1  -2  -1  578024   16290  -2
   1   1   0  578024   16290   1
   2  -3  -2 1770925   53825  -2
   2   1   0 1770925   53825   1
   3   1   0   53923    3931   1
   4   1   0  417978   11721   1
   5   1   0  786148   19705   1
   6   1   0  149488    7519   1
   7   1   0  112381   10104   1
   8   1   0   65373    8667   1
   9   1   0   10320    5921   1
  10   1   0   24033    7620   1
  11   1   0   14095    9705   1
 -12   2   0   20654   21620   1
 -11   2   0   58878   13677   1
 -10   2   0  121039   30847   1
  -9   2   0  829409   28934   1
  -8   2   0   27895    4398   1
  -7   2   0    5490    2903   1
  -6   2   0   74569    5675   1
  -5   3   5  882657   21432  -2
  -5   2   0  882657   21432   1
  -4   2   4   11677    2532  -2
  -4   2   0   11677    2532   1
  -3   1   3  724298   16616  -2
  -3   2   0  724298   16616   1
  -2   0   2 2199247   51048  -2
  -2   2   0 2199247   51048   1
  -1  -1   1   79254    9156  -2
  -1   2   0   79254    9156   1
   0  -2   0  249316    6915  -2
   0   2   0  249316    6915   1
   1  -3  -1 1795487   36047  -2
   1   2   0 1795487   36047   1
   2   2   0  134081   12211   1
   3   2   0  729829   30181   1
   4   2   0     134    2491   1
   5   2   0   36596    5654   1
   6   2   0   16420    7094   1
   7   2   0   53109    9012   1
   8   2   0   -3881    3881   1
   9   2   0   13133    5963   1
  10   2   0  103206   12638   1
  11   2   0   15142    9701   1
 -12   3   0   29509   12612   1
 -11   3   0   24616   11727   1
 -10   3   0   31106   15973   1
  -8   3   0  244239   11140   1
  -7   3   0   30638    5255   1
  -6   3   6  617877   16927  -2
  -6   3   0  617877   16927   1
  -5   2   5  476688   13174  -2
  -5   3   0  476688   13174   1
  -4   1   4   73144    4636  -2
  -4   3   0   73144    4636   1
  -3   0   3 1221700   30995  -2
  -3   3   0 1221700   30995   1
  -2  -1   2 3864354   87784  -2
  -2   3   0 3864354   87784   1
  -1  -2   1  392154   11013  -2
  -1   3   0  392154   11013   1
   0  -3   0   78055    3885  -2
   0   3   0   78055    3885   1
   1   3   0   26732    2631   1
   2   3   0    4272    2683   1
   3   3   0   53653    5625   1
   4   3   0  382939   15062   1
   5   3   0    5255    3893   1
   6   3   0   89172    9610   1
   7   3   0    3838    4921   1
   8   3   0   81782   12013   1
   9   3   0    1235    5398   1
  10   3   0   10279    6734   1
  11   3   0  128764   15289   1
 -12   4   0    7821    9850   1
 -11   4   0    6307   14022   1
 -10   4   0   -1240    6631   1
  -9   4   0   14004    7184   1
  -8   4   0   64989    6387   1
  -7   3   7   18992    3666  -2
  -7   4   0   18992    3666   1
  -6   2   6  288022    9871  -2
  -6   4   0  288022    9871   1
  -5   1   5   20984    3017  -2
  -5   4   0   20984    3017   1
  -4   0   4 1127848   30280  -2
  -4   4   0 1127848   30280   1
  -3  -1   3  818121   22533  -2
  -3   4   0  818121   22533   1
  -2  -2   2    8544    2961  -2
  -2   4   0    8544    2961   1
  -1  -3   1   74978    4807  -2
  -1   4   0   74978    4807   1
   0   4   0 3891662   76548   1
   1   4   0  705979   16609   1
   2   4   0   39827    3531   1
   3   4   0   39128    6254   1
   4   4   0  531602   18998   1
   5   4   0    5886    4861   1
   6   4   0  117020   10990   1
   7   4   0   60122   13808   1
   8   4   0    9615    5700   1
   9   4   0   71963   11122   1
  10   4   0    -549    5890   1
 -12   5   0   45263   12886   1
 -11   5   0   57352   12510   1
 -10   5   0   64449   18317   1
  -9   4   9   38784    7162  -2
  -9   5   0   38784    7162   1
  -8   3   8  184749   12893  -2
  -8   5   0  184749   12893   1
  -7   2   7   43237    5758  -2
  -7   5   0   43237    5758   1
  -6   1   6  162202    7578  -2
  -6   5   0  162202    7578   1
  -5   0   5 1109118   31352  -2
  -5   5   0 1109118   31352   1
  -4  -1   4  372943   13733  -2
  -4   5   0  372943   13733   1
  -3   5   0   34592    4584   1
  -2   5   0  121593    8275   1
  -1   5   0  938337   33570   1
   0   5   0  161262    6368   1
   1   5   0 1022379   23196   1
   2   5   0   25088    3213   1
   3   5   0   75892    4990   1
   4   5   0  194881   12684   1
   5   5   0   31625    7725   1
   6   5   0   -5493    5493   1
   7   5   0    2513    5195   1
   8   5   0   73378   10920   1
   9   5   0   22192    7847   1
  10   5   0     583    6919   1
 -12   6   0   -5295    7825   1
 -11   6   0   13427    8855   1
 -10   4  10    3563    7645  -2
 -10   6   0    3563    7645   1
  -9   3   9   35492    7010  -2
  -9   6   0   35492    7010   1
  -8   2   8  295754   29417  -2
  -8   6   0  295754   29417   1
  -7   1   7   -1529    3459  -2
  -7   6   0   -1529    3459   1
  -6   0   6  233285   17897  -2
  -6   6   0  233285   17897   1
  -5   6   0 1791399   46781   1
  -4   6   0     467    3389   1
  -3   6   0  381127   24209   1
  -2   6   0   19309    3102   1
  -1   6   0  132603    6376   1
   0   6   0   67290    4941   1
   1   6   0  392452   15669   1
   2   6   0   13263    2973   1
   3   6   0 2936556   61402   1
   4   6   0   66117    7711   1
   5   6   0   76006   10006   1
   6   6   0  101314   11107   1
   7   6   0   19911    6742   1
   8   6   0   35546    8572   1
   9   6   0     753    6713   1
  10   6   0   -3676    6796   1
 -12   7   0    6814    8034   1
 -11   4  11   86074   14866  -2
 -11   7   0   86074   14866   1
 -10   3  10  130809   21863  -2
 -10   7   0  130809   21863   1
  -9   2   9   12417    5785  -2
  -9   7   0   12417    5785   1
  -8   1   8    1651    6731  -2
  -8   7   0    1651    6731   1
  -7   0   7   97651    9504  -2
  -7   7   0   97651    9504   1
  -6   7   0  354459   15144   1
  -5   7   0   63968    7000   1
  -4   7   0   25187    4735   1
  -3   7   0  302602    9576   1
  -2   7   0   92261    5750   1
  -1   7   0  461175   22239   1
   0   7   0  942439   22463   1
   1   7   0   25203    3648   1
   2   7   0   31306    3832   1
   3   7   0   91873    6363   1
   4   7   0   22727    6752   1
   5   7   0    -803    4131   1
   6   7   0   41233    8441   1
   7   7   0   70740   10140   1
   8   7   0  142606   18288   1
   9   7   0   32408    8868   1
 -12   4  12    8461    8628  -2
 -12   8   0    8461    8628   1
 -11   3  11   13689    6569  -2
 -11   8   0   13689    6569   1
 -10   2  10  225712   16638  -2
 -10   8   0  225712   16638   1
  -9   1   9    2066    6687  -2
  -9   8   0    2066    6687   1
  -8   0   8   18250    5672  -2
  -8   8   0   18250    5672   1
  -7   8   0   73147   11203   1
  -6   8   0  250414   13425   1
  -5   8   0  342153   14538   1
  -4   8   0 1081996   25486   1
  -3   8   0    2470    2349   1
  -2   8   0  622008   16500   1
  -1   8   0   16715    3597   1
   0   8   0  332711   11066   1
   1   8   0     979    2975   1
   2   8   0    3994    2945   1
   3   8   0   13767    3355   1
   4   8   0  116376   10852   1
   5   8   0    6010    5320   1
   6   8   0   10635    7483   1
   7   8   0   20377    7245   1
   8   8   0    6620    8102   1
   9   8   0   80086   22031   1
 -12   3  12   41969   22469  -2
 -12   9   0   41969   22469   1
 -11   2  11   32574    8269  -2
 -11   9   0   32574    8269   1
 -10   1  10   54708   13328  -2
 -10   9   0   54708   13328   1
  -9   9   0   24147    6809   1
  -8   9   0    1415    4384   1
  -7   9   0  175232   13051   1
  -6   9   0   19147    5258   1
  -5   9   0  145802   10854   1
  -4   9   0   77558    8189   1
  -3   9   0  228838    8950   1
  -2   9   0  527794   15172   1
  -1   9   0  174646   12429   1
   0   9   0 1023754   25110   1
   1   9   0  232337    9657   1
   2   9   0   21657    5015   1
   3   9   0   11391    3613   1
   4   9   0   97312   17051   1
   5   9   0   -1281    5463   1
   6   9   0   76265   15132   1
   7   9   0   -3393    4987   1
   8   9   0   18212    9047   1
 -12   2  12    7780    7268  -2
 -12  10   0    7780    7268   1
 -11   1  11   32712    8320  -2
 -11  10   0   32712    8320   1
 -10  10   0   13994    6568   1
  -9  10   0  392920   40011   1
  -8  10   0  105021   11105   1
  -7  10   0  217939   14843   1
  -6  10   0  146689   12113   1
  -5  10   0  344359   16054   1
  -4  10   0  192255    8886   1
  -3  10   0  548278   16129   1
  -2  10   0  179007    9128   1
  -1  10   0  530015   22772   1
   0  10   0  246044   10245   1
   1  10   0    7463    3134   1
   2  10   0    2803    3160   1
   3  10   0    9418    5181   1
   4  10   0  286360   17212   1
   5  10   0  298180   18365   1
   6  10   0   22857    9878   1
   7  10   0   12031    7350   1
   8  10   0   -2643    6504   1
 -12  11   0   37426    9937   1
 -11  11   0   10325    7159   1
 -10  11   0   -1387    4982   1
  -9  11   0     783    5342   1
  -8  11   0    8015    5775   1
  -7  11   0   12296    5432   1
  -6  11   0    8608    4655   1
  -5  11   0  106734    6648   1
  -4  11   0  108862    7603   1
  -3  11   0   46767    5349   1
  -2  11   0   10682    4011   1
  -1  11   0   90450    7219   1
   0  11   0    7141    3106   1
   1  11   0   -1023    2975   1
   2  11   0   47944    5957   1
   3  11   0   57667   10184   1
   4  11   0  125822   12714   1
   5  11   0   69922   10300   1
   6  11   0  128010   16308   1
   7  11   0   19933   14306   1
 -12  12   0   21322    8296   1
 -11  12   0    3460    6169   1
 -10  12   0   37040    9122   1
  -9  12   0   15630    7352   1
  -8  12   0   21994    6567   1
  -7  12   0  139762   12816   1
  -6  12   0   69305    9295   1
  -5  12   0  192499    9700   1
  -4  12   0   46765    7647   1
  -3  12   0   62938    6207   1
  -2  12   0  105163    8110   1
  -1  12   0  102296    8093   1
   0  12   0   17951    4250   1
   1  12   0   32530    5193   1
   2  12   0  181290   11158   1
   3  12   0   37090    7989   1
   4  12   0   82208   10841   1
   5  12   0     620    5905   1
   6  12   0   87760   12718   1
   7  12   0   35819   16547   1
 -12  13   0   32619   13896   1
 -11  13   0    4258    6862   1
 -10  13   0  377248   23832   1
  -9  13   0   89196   11787   1
  -8  13   0   -1431    4892   1
  -7  13   0    5079    5926   1
  -6  13   0   -1248    4293   1
  -5  13   0    -890    3720   1
  -4  13   0   34119    5241   1
  -3  13   0  198561   11399   1
  -2  13   0   86087    7472   1
  -1  13   0   29823    5093   1
   0  13   0    2164    3415   1
   1  13   0   81509    7893   1
   2  13   0  666957   25885   1
   3  13   0  449536   21511   1
   4  13   0   19313    6887   1
   5  13   0   12048   15147   1
   6  13   0    3245    7900   1
 -11  14   0   19630    8697   1
 -10  14   0   -2790    5980   1
  -9  14   0    6026    6623   1
  -8  14   0   67862   10313   1
  -7  14   0  623526   29141   1
  -6  14   0   92954   10588   1
  -5  14   0  137710   13763   1
  -4  14   0   86552    8033   1
  -3  14   0  104609    8839   1
  -2  14   0   52840    6505   1
  -1  14   0   78647    7616   1
   0  14   0  261307   13509   1
   1  14   0  450569   17186   1
   2  14   0   15248    6444   1
   3  14   0    3001    7196   1
   4  14   0   36981   12360   1
   5  14   0   12051   10255   1
 -11  15   0   52988   12511   1
 -10  15   0   -1108    5960   1
  -9  15   0  157305   15659   1
  -8  15   0    7476    5771   1
  -7  15   0   99736   12012   1
  -6  15   0    9271    5746   1
  -5  15   0  107304   20141   1
  -4  15   0     248    4075   1
  -3  15   0    1795    3532   1
  -2  15   0   54320    6957   1
  -1  15   0   70731   13291   1
   0  15   0   46263   10892   1
   1  15   0    6898   14114   1
   2  15   0   21388    9303   1
   3  15   0  240221   40233   1
   4  15   0   87917   15783   1
 -11  16   0   -4965    6646   1
 -10  16   0   12835    8779   1
  -9  16   0    7994    6810   1
  -8  16   0    8231    8042   1
  -7  16   0    1069    5569   1
  -6  16   0   42100    8488   1
  -5  16   0   17179    7182   1
  -4  16   0  373809   19995   1
  -3  16   0   31158    6491   1
  -2  16   0    3102    4724   1
  -1  16   0    1806    9410   1
   0  16   0   44426    7957   1
   1  16   0   74064   14986   1
   2  16   0     909    8654   1
   3  16   0   13964   13058   1
   4  16   0    8802   10177   1
 -10  17   0    3901    6840   1
  -9  17   0   80120   12308   1
  -8  17   0   53651    9832   1
  -7  17   0   66942   15811   1
  -6  17   0   23051    9313   1
  -5  17   0   85442   14635   1
  -4  17   0    3252    7660   1
  -3  17   0   11987    5761   1
  -2  17   0    8609    6410   1
  -1  17   0    7739    6070   1
   0  17   0   16916   10294   1
   1  17   0   16499   11773   1
   2  17   0  100689   16974   1
   3  17   0   15969   15560   1
  -9  18   0     256    6461   1
  -8  18   0   23303    8206   1
  -7  18   0   79402   11646   1
  -6  18   0   42938   11671   1
  -5  18   0   72884   14229   1
  -4  18   0  131961   23365   1
  -3  18   0  257189   18063   1
  -2  18   0  182789   15423   1
  -1  18   0   14542   11607   1
   0  18   0   81580   14665   1
   1  18   0   37415   11849   1
   2  18   0   30808   27955   1
  -9  19   0   72983   16137   1
  -8  19   0    1943   11362   1
  -7  19   0    1896   11454   1
  -6  19   0   13159    8951   1
  -5  19   0   10548    8942   1
  -4  19   0   62261   12323   1
  -3  19   0   -3957    6859   1
  -2  19   0   14463    6579   1
  -1  19   0    8657    6343   1
   0  19   0   -3577    8179   1
  -7  20   0   23579   11548   1
  -6  20   0   18337    9154   1
  -5  20   0   17399    8923   1
  -4  20   0   95666   24971   1
  -3  20   0    6275    8029   1
  -2  20   0   12129    6596   1
  -1  20   0   13581   10009   1
   1 -20   1   -1483    7507   1
   2 -20   1    7273    6677   1
   3 -20   1    9802    8229   1
   4 -20   1  144524   18507   1
   5 -20   1    2334    6609   1
   6 -20   1   37811   27655   1
   7 -20   1   12836    9538   1
  -1 -19   1   15811    9585   1
   0 -19   1   59301   13190   1
   1 -19   1    9033    6570   1
   2 -19   1   93972   16801   1
   3 -19   1   27201   12232   1
   4 -19   1  123423   26456   1
   5 -19   1    7240    9227   1
   6 -19   1    -385    8680   1
   7 -19   1  143350   15025   1
   8 -19   1   41175    9398   1
   9 -19   1   -6016    6481   1
  -2 -18   1    -123   10375   1
  -1 -18   1   19113    9965   1
   0 -18   1   -4931    7804   1
   1 -18   1    2357    5419   1
   2 -18   1   21558    6873   1
   3 -18   1   14197    5851   1
   4 -18   1  105139   15820   1
   5 -18   1    -735    5489   1
   6 -18   1   -1899    6001   1
   7 -18   1   -5478    5478   1
   8 -18   1    7581    7876   1
   9 -18   1    4029    7390   1
  -3 -17   1   -7504    7752   1
  -2 -17   1   40419   11763   1
  -1 -17   1   49517   12196   1
   0 -17   1   15281    6566   1
   1 -17   1   -2401    4710   1
   2 -17   1   10606    5571   1
   3 -17   1   20761    5653   1
   4 -17   1   64914    9409   1
   5 -17   1    8874    5832   1
   6 -17   1   10733    6320   1
   7 -17   1   40219    8923   1
   8 -17   1    1813    6073   1
   9 -17   1   75492   11731   1
  10 -17   1   44919   10740   1
  -4 -16   1   41523   13812   1
  -3 -16   1   20549   10098   1
  -2 -16   1   37872   11260   1
  -1 -16   1   14035    8613   1
   0 -16   1  109415   10443   1
   1 -16   1   72296    8454   1
   2 -16   1    6374    4503   1
   3 -16   1   67831    7610   1
   4 -16   1    1916    4849   1
   5 -16   1    9671    5609   1
   6 -16   1    5053    7130   1
   7 -16   1   67980   10232   1
   8 -16   1  143610   14788   1
   9 -16   1    6483    6844   1
  10 -16   1   22149    8270   1
  11 -16   1    8582    9760   1
  -5 -15   1    6287   10444   1
  -4 -15   1   52216   13830   1
  -3 -15   1     815   19554   1
  -2 -15   1     991    5650   1
  -1 -15   1  129238   10272   1
   0 -15   1  343832   15490   1
   1 -15   1   18477    5114   1
   2 -15   1  328415   14108   1
   3 -15   1  178310   11511   1
   4 -15   1    4510    3720   1
   5 -15   1    1817    4576   1
   6 -15   1   -2793    4686   1
   7 -15   1  123234   12916   1
   8 -15   1   19955   10086   1
   9 -15   1   20866    7907   1
  10 -15   1    7134    7064   1
  11 -15   1   25482   10417   1
  -6 -14   1    -321    9732   1
  -5 -14   1    7033    9824   1
  -4 -14   1    6126    7286   1
  -3 -14   1  129189   13245   1
  -2 -14   1  117728   12253   1
  -1 -14   1   36534    6162   1
   0 -14   1   12636    4501   1
   1 -14   1   46636    7792   1
   2 -14   1    4514    3960   1
   3 -14   1   88550    7840   1
   4 -14   1   39899    5566   1
   5 -14   1  197602   14871   1
   6 -14   1  480968   21378   1
   7 -14   1   35046    7919   1
   8 -14   1   27962    8253   1
   9 -14   1   16015    7015   1
  10 -14   1    5579    6165   1
  11 -14   1   -4118    6492   1
  -6 -13   1    3964    7739   1
  -5 -13   1   -1467    5863   1
  -4 -13   1   28711    7985   1
  -3 -13   1  221486   22181   1
  -2 -13   1   53308    8746   1
  -1 -13   1  331109   13453   1
   0 -13   1   97638    8514   1
   1 -13   1   37464    5469   1
   2 -13   1    -406    2997   1
   3 -13   1  111178    8531   1
   4 -13   1   37369    5129   1
   5 -13   1   49255    7790   1
   6 -13   1   55981    8855   1
   7 -13   1  372432   21146   1
   8 -13   1   71451   10386   1
   9 -13   1   25669   10308   1
  10 -13   1  110176   23865   1
  11 -13   1    5198    6353   1
  12 -13   1  234697   35118   1
  -7 -12   1   11131    7655   1
  -6 -12   1   13321    7193   1
  -5 -12   1    -552    5369   1
  -4 -12   1  198463   24684   1
  -3 -12   1  120817   12193   1
  -2 -12   1  197223   11700   1
  -1 -12   1   72822    7081   1
   0 -12   1   17224    4221   1
   1 -12   1   10506    4188   1
   2 -12   1    -152    3671   1
   3 -12   1   34085    4787   1
   4 -12   1  151827    9177   1
   5 -12   1   28416    6173   1
   6 -12   1    1507    4046   1
   7 -12   1    8145    5346   1
   8 -12   1    4522    5113   1
   9 -12   1    1798    5764   1
  10 -12   1   42057    9753   1
  11 -12   1    9954    6535   1
  12 -12   1   25897    8979   1
  -7 -11   1    7886   12132   1
  -6 -11   1   34272    8508   1
  -5 -11   1    9878    7294   1
  -4 -11   1   -1172    5265   1
  -3 -11   1   22315    7845   1
  -2 -11   1   29614    4990   1
  -1 -11   1  207108   16041   1
   0 -11   1  116585   14616   1
   1 -11   1   28422    4525   1
   2 -11   1  104778    7689   1
   3 -11   1   66195    6127   1
   4 -11   1    2603    2810   1
   5 -11   1   -3513    3513   1
   6 -11   1   37917    8092   1
   7 -11   1   24718   10176   1
   8 -11   1   74164    9864   1
   9 -11   1    7445    6095   1
  10 -11   1     761    6083   1
  11 -11   1   29842    8651   1
  12  -1 -13   64212   11290  -2
  12 -11   1   64212   11290   1
  -8 -10   1   75652   12353   1
  -7 -10   1  100422   12857   1
  -6 -10   1    6156    5963   1
  -5 -10   1  321800   20558   1
  -4 -10   1  189250   14755   1
  -3 -10   1  150711   12425   1
  -2 -10   1     705    2659   1
  -1 -10   1  201596    9764   1
   0 -10   1  620504   17798   1
   1 -10   1  304367   11276   1
   2 -10   1  218009    9926   1
   3 -10   1  136985    8153   1
   4 -10   1  193942   11952   1
   5 -10   1   61188    7378   1
   6 -10   1     -30    4091   1
   7 -10   1   43248   10049   1
   8 -10   1   20878    6330   1
   9 -10   1  458707   21529   1
  10   0 -11   -3508    8152  -2
  10 -10   1   -3508    8152   1
  11  -1 -12   25343    7835  -2
  11 -10   1   25343    7835   1
  12  -2 -13   14809    8821  -2
  12 -10   1   14809    8821   1
  -8  -9   1   -3635    6101   1
  -7  -9   1   18846    7386   1
  -6  -9   1   50959    9488   1
  -5  -9   1    3766    4953   1
  -4  -9   1   20220    5685   1
  -3  -9   1   29948    4590   1
  -2  -9   1   21218    3886   1
  -1  -9   1  532526   15796   1
   0  -9   1   20368    3763   1
   1  -9   1   98146    6907   1
   2  -9   1  163472    8380   1
   3  -9   1  587045   16222   1
   4  -9   1  348265   12323   1
   5  -9   1   50973    6577   1
   6  -9   1  261919   28574   1
   7  -9   1   12037    6007   1
   8  -9   1  202771   15303   1
   9   0 -10    -548    5055  -2
   9  -9   1    -548    5055   1
  10  -1 -11    2863    7513  -2
  10  -9   1    2863    7513   1
  11  -2 -12   50399    9748  -2
  11  -9   1   50399    9748   1
  12  -3 -13   90167   16675  -2
  12  -9   1   90167   16675   1
  -9  -8   1   13354    8299   1
  -8  -8   1   -3952    5838   1
  -7  -8   1   -5706    6457   1
  -6  -8   1   59799   10487   1
  -5  -8   1   11007    5583   1
  -4  -8   1   24506    8213   1
  -3  -8   1   12455    3605   1
  -2  -8   1   14403    3201   1
  -1  -8   1  132885    7320   1
   0  -8   1  390472   12256   1
   1  -8   1   47030    4734   1
   2  -8   1    -693    2268   1
   3  -8   1    8693    2449   1
   4  -8   1   67330    8993   1
   5  -8   1   40599    6290   1
   6  -8   1   78053    8705   1
   7  -8   1  230780   14716   1
   8   0  -9   70589    9153  -2
   8  -8   1   70589    9153   1
   9  -1 -10   70449    9546  -2
   9  -8   1   70449    9546   1
  10  -2 -11   68659   12726  -2
  10  -8   1   68659   12726   1
  11  -3 -12   22882    7593  -2
  11  -8   1   22882    7593   1
  12  -4 -13   17580   15537  -2
  12  -8   1   17580   15537   1
  -9  -7   1    1402    6331   1
  -8  -7   1    7244    6429   1
  -7  -7   1   -4548    4548   1
  -6  -7   1   17132    6223   1
  -5  -7   1    -989    4007   1
  -4  -7   1   -3343    3343   1
  -3  -7   1   44366    7077   1
  -2  -7   1   47124    4630   1
  -1  -7   1   11184    3059   1
   0  -7   1  533826   14554   1
   1  -7   1   51511    5652   1
   2  -7   1  132186    6611   1
   3  -7   1   17961    2869   1
   4  -7   1  415251   20636   1
   5  -7   1   46775    9870   1
   6   1  -7  545130   20033  -2
   6  -7   1  545130   20033   1
   7   0  -8    5109    4239  -2
   7  -7   1    5109    4239   1
   8  -1  -9   46200    7921  -2
   8  -7   1   46200    7921   1
   9  -2 -10   19850    6153  -2
   9  -7   1   19850    6153   1
  10  -3 -11   19679    6391  -2
  10  -7   1   19679    6391   1
  11  -4 -12   28052   10401  -2
  11  -7   1   28052   10401   1
  12  -7   1   29901   10993   1
 -10  -6   1     109    6471   1
  -9  -6   1   21434    8265   1
  -8  -6   1   42415    8883   1
  -7  -6   1   23671    9116   1
  -6  -6   1  141156   12762   1
  -5  -6   1   46835    7075   1
  -4  -6   1   26486    5572   1
  -3  -6   1  925889   22581   1
  -2  -6   1    5723    2491   1
  -1  -6   1  468931   12956   1
   0  -6   1  126430    6301   1
   1  -6   1  174307    6833   1
   2  -6   1   -1930    1930   1
   3  -6   1    8670    4503   1
   4  -6   1  732803   34571   1
   5   1  -6  194298   12162  -2
   5  -6   1  194298   12162   1
   6   0  -7   73572    9090  -2
   6  -6   1   73572    9090   1
   7  -1  -8   53560    7339  -2
   7  -6   1   53560    7339   1
   8  -2  -9    7927    4817  -2
   8  -6   1    7927    4817   1
   9  -3 -10    5630    4783  -2
   9  -6   1    5630    4783   1
  10  -6   1  156256   13572   1
  11  -6   1    8906   11247   1
  12  -6   1    9319    9216   1
 -10  -5   1   41249   10166   1
  -9  -5   1   25496    8052   1
  -8  -5   1   52536   11572   1
  -7  -5   1   25201    6860   1
  -6  -5   1   13454    5527   1
  -5  -5   1   53861    7557   1
  -4  -5   1 1087591   32113   1
  -3  -5   1  808098   24634   1
  -2  -5   1  113516    7201   1
  -1  -5   1   32818    4227   1
   0  -5   1   31348    3419   1
   1  -5   1  110029    6883   1
   2   3  -3    3013    2657  -2
   2  -5   1    3013    2657   1
   3   2  -4 1224014   58897  -2
   3  -5   1 1224014   58897   1
   4   1  -5 1343145   35694  -2
   4  -5   1 1343145   35694   1
   5   0  -6 1335462   36531  -2
   5  -5   1 1335462   36531   1
   6  -1  -7  458073   13395  -2
   6  -5   1  458073   13395   1
   7  -2  -8   54671    5268  -2
   7  -5   1   54671    5268   1
   8  -3  -9  396908   17437  -2
   8  -5   1  396908   17437   1
   9  -5   1    3541    4560   1
  10  -5   1   14038    8085   1
  11  -5   1   15189    8667   1
  12  -5   1    6096    9824   1
 -10  -4   1    5785    6785   1
  -9  -4   1   41373   15540   1
  -8  -4   1   87333   11042   1
  -7  -4   1    3548    5803   1
  -6  -4   1   23492    5896   1
  -5  -4   1   34074    6329   1
  -4  -4   1  218852   12326   1
  -3  -4   1  643685   20295   1
  -2  -4   1  204680    6925   1
  -1  -4   1 1289731   27467   1
   0   4  -1   30928    3405  -2
   0  -4   1   30928    3405   1
   1   3  -2  916558   19956  -2
   1  -4   1  916558   19956   1
   2   2  -3 3589057   70695  -2
   2  -4   1 3589057   70695   1
   3   1  -4   59192    6460  -2
   3  -4   1   59192    6460   1
   4   0  -5  321276   12388  -2
   4  -4   1  321276   12388   1
   5  -1  -6  589518   15690  -2
   5  -4   1  589518   15690   1
   6  -2  -7  443215   13435  -2
   6  -4   1  443215   13435   1
   7  -3  -8   11280    3250  -2
   7  -4   1   11280    3250   1
   8  -4   1   55809    9697   1
   9  -4   1  173561   13471   1
  10  -4   1   25502   12025   1
  11  -4   1  196188   23208   1
  12  -4   1    6060   10444   1
 -11  -3   1   10075   10186   1
 -10  -3   1    -896    6003   1
  -9  -3   1   -1134    5304   1
  -8  -3   1    3188    5208   1
  -7  -3   1   62356   13227   1
  -6  -3   1   13491    4945   1
  -5  -3   1  310671   13868   1
  -4  -3   1  456306   16651   1
  -3  -3   1     150    4872   1
  -2  -3   1   92169    7261   1
  -1   4   0  783029   17241  -2
  -1  -3   1  783029   17241   1
   0   3  -1   15543    2106  -2
   0  -3   1   15543    2106   1
   1   2  -2  223927   16415  -2
   1  -3   1  223927   16415   1
   2   1  -3  539206   15278  -2
   2  -3   1  539206   15278   1
   3   0  -4  439246   11294  -2
   3  -3   1  439246   11294   1
   4  -1  -5  197960    7746  -2
   4  -3   1  197960    7746   1
   5  -2  -6   77734    5572  -2
   5  -3   1   77734    5572   1
   6  -3  -7  610268   17012  -2
   6  -3   1  610268   17012   1
   7  -3   1   11676    4320   1
   8  -3   1  506564   16483   1
   9  -3   1  239777   21241   1
  10  -3   1   82987   22814   1
  11  -3   1   49023   12812   1
  12  -3   1     840    8295   1
 -11  -2   1    1961    6732   1
 -10  -2   1   50753    9267   1
  -9  -2   1  201156   21127   1
  -8  -2   1  149008   15341   1
  -7  -2   1  327255   16431   1
  -6  -2   1   12814    4877   1
  -5  -2   1  119694    9992   1
  -4  -2   1    7032    3624   1
  -3  -2   1  775966   22189   1
  -2  -2   1  389789   12501   1
  -1   3   0  499420   13486  -2
  -1  -2   1  499420   13486   1
   0   2  -1  155233    4565  -2
   0  -2   1  155233    4565   1
   1   1  -2  639521   16109  -2
   1  -2   1  639521   16109   1
   2   0  -3  903748   19403  -2
   2  -2   1  903748   19403   1
   3  -1  -4 2310750   47078  -2
   3  -2   1 2310750   47078   1
   4  -2  -5  556639   17047  -2
   4  -2   1  556639   17047   1
   5  -2   1   84193    5959   1
   7  -2   1  109609    7582   1
   8  -2   1   14791    3888   1
   9  -2   1   31868    7349   1
  10  -2   1   -6310    6310   1
  11  -2   1   40810   21299   1
  12  -2   1   55516   14550   1
 -11  -1   1   15540    9796   1
 -10  -1   1    1686    6636   1
  -9  -1   1   34392    9453   1
  -8  -1   1   57110    8208   1
  -7  -1   1    1425    3800   1
  -6  -1   1  151503   11010   1
  -5  -1   1   16635    4047   1
  -4  -1   1  262963   12046   1
  -3  -1   1  105444    4850   1
  -2   3   1 1194862   29417  -2
  -2  -1   1 1194862   29417   1
  -1   2   0  215197    7615  -2
  -1  -1   1  215197    7615   1
   0   1  -1 1841344   94170  -2
   0  -1   1 1841344   94170   1
   1   0  -2 1102319   22283  -2
   1  -1   1 1102319   22283   1
   2  -1  -3  102915   10467  -2
   2  -1   1  102915   10467   1
   3  -2  -4 1857109   38656  -2
   3  -1   1 1857109   38656   1
   5  -1   1   56465    7242   1
   6  -1   1      94    2457   1
   7  -1   1   -1235    2717   1
   8  -1   1   20795    7399   1
   9  -1   1  143226   17644   1
  10  -1   1   17046    8788   1
  11  -1   1   -3992    7036   1
 -12   0   1   10999   10200   1
 -11   0   1   54752   13676   1
 -10   0   1    4446    6005   1
  -9   0   1   -4407    4451   1
  -8   0   1  209158   14782   1
  -7   0   1  240257    9948   1
  -6   0   1   90093    9057   1
  -5   0   1  107152    9640   1
  -4   0   1  568909   14530   1
  -3   3   2 2898111   57998  -2
  -3   0   1 2898111   57998   1
  -2   2   1  111156    4056  -2
  -2   0   1  111156    4056   1
  -1   1   0 2941822   65637  -2
  -1   0   1 2941822   65637   1
   1  -1  -2    1600    1230  -2
   1   0   1    1600    1230   1
   2  -2  -3 1310846   27312  -2
   2   0   1 1310846   27312   1
   3   0   1 1454780   31029   1
   4   0   1  773917   18941   1
   5   0   1     833    2128   1
   6   0   1  121460    7750   1
   7   0   1   -2228    2499   1
   8   0   1   10361    5141   1
   9   0   1    8481    5303   1
  10   0   1    -642    5790   1
  11   0   1   -1580    8249   1
 -12   1   1   -7065    7065   1
 -11   1   1   35961   12485   1
 -10   1   1   22165    8151   1
  -9   1   1   98552   14855   1
  -8   1   1  358467   16538   1
  -7   1   1  105663    7195   1
  -6   1   1  211116   11888   1
  -5   1   1  198879    7761   1
  -4   3   3  372579   10535  -2
  -4   1   1  372579   10535   1
  -3   2   2   99395    4668  -2
  -3   1   1   99395    4668   1
  -2   1   1   15030    1915  -2
  -2   1   1   15030    1915   1
  -1   0   0 2109242   41110  -2
  -1   1   1 2109242   41110   1
   0  -1  -1 2612787   58480  -2
   0   1   1 2612787   58480   1
   1  -2  -2   50357    2724  -2
   1   1   1   50357    2724   1
   2   1   1  143774    5505   1
   3   1   1  168261    7348   1
   4   1   1  272408    9707   1
   5   1   1  118699   10754   1
   6   1   1  206942    9096   1
   7   1   1  204861   18447   1
   8   1   1   90438   10899   1
   9   1   1    8922    9690   1
  10   1   1   13035    6944   1
  11   1   1   38916   12907   1
 -12   2   1    3762   10031   1
 -11   2   1   -1184    9939   1
 -10   2   1  486063   42164   1
  -9   2   1  124137   13272   1
  -8   2   1  250140   26330   1
  -7   2   1  132963    8070   1
  -6   2   1  330414   13271   1
  -5   3   4   57294    4744  -2
  -5   2   1   57294    4744   1
  -4   2   3  107285    5353  -2
  -4   2   1  107285    5353   1
  -3   1   2   93889    6678  -2
  -3   2   1   93889    6678   1
  -2   0   1  181989    5435  -2
  -2   2   1  181989    5435   1
  -1  -1   0  611223   13049  -2
  -1   2   1  611223   13049   1
   0  -2  -1  229354   10448  -2
   0   2   1  229354   10448   1
   1  -3  -2 2674908   53049  -2
   1   2   1 2674908   53049   1
   2   2   1  930408   20690   1
   3   2   1   18415    2989   1
   4   2   1   -1930    1930   1
   5   2   1  737698   19035   1
   6   2   1   58819    5395   1
   7   2   1     409    4202   1
   8   2   1   12378    6071   1
   9   2   1   26084   10010   1
  10   2   1    -760   10922   1
  11   2   1   -5299    8098   1
 -12   3   1   14016   10475   1
 -11   3   1  128910   18061   1
 -10   3   1   14319    9776   1
  -9   3   1    -817    4149   1
  -8   3   1   12170    4141   1
  -7   4   6  162137    9441  -2
  -7   3   1  162137    9441   1
  -6   3   5   23195    4220  -2
  -6   3   1   23195    4220   1
  -5   2   4  207463    7683  -2
  -5   3   1  207463    7683   1
  -4   1   3  649663   15877  -2
  -4   3   1  649663   15877   1
  -3   0   2  546469   15022  -2
  -3   3   1  546469   15022   1
  -2  -1   1  284920   11415  -2
  -2   3   1  284920   11415   1
  -1  -2   0 3079718   60384  -2
  -1   3   1 3079718   60384   1
   0  -3  -1  919736   19693  -2
   0   3   1  919736   19693   1
   1   3   1  230103    8728   1
   2   3   1   60124    4082   1
   3   3   1  458853   12560   1
   4   3   1  106930    5904   1
   5   3   1  100641    5666   1
   6   3   1   84588    9313   1
   7   3   1    4345    6237   1
   8   3   1   -4768    4768   1
   9   3   1    2829    7807   1
  10   3   1    9681    7225   1
 -12   4   1   41783   13000   1
 -11   4   1   24001   10111   1
  -9   4   1   83473   13173   1
  -8   4   7  246308   13714  -2
  -8   4   1  246308   13714   1
  -7   3   6  696019   19131  -2
  -7   4   1  696019   19131   1
  -6   2   5 1377522   31454  -2
  -6   4   1 1377522   31454   1
  -5   1   4  211843    7800  -2
  -5   4   1  211843    7800   1
  -4   0   3 4036828   80454  -2
  -4   4   1 4036828   80454   1
  -3   4   1  326359    9156   1
  -2   4   1  202556    7410   1
  -1   4   1   54119    5149   1
   0   4   1    1406    1927   1
   1   4   1  150993    6342   1
   2   4   1   32041    3447   1
   3   4   1  441421   18293   1
   4   4   1    4513    2037   1
   5   4   1   20493    6290   1
   6   4   1   62744    8137   1
   7   4   1   16811    6041   1
   8   4   1   -4055    5504   1
   9   4   1   43199   13837   1
  10   4   1    1558    6761   1
 -12   5   1    7140    8483   1
 -11   5   1   20453    9176   1
 -10   5   1   35611   11041   1
  -9   4   8   81514    9558  -2
  -9   5   1   81514    9558   1
  -8   3   7   51173   12853  -2
  -8   5   1   51173   12853   1
  -7   2   6   40261    4568  -2
  -7   5   1   40261    4568   1
  -6   1   5   95859   10449  -2
  -6   5   1   95859   10449   1
  -5   0   4  826289   24719  -2
  -5   5   1  826289   24719   1
  -4   5   1  230309   10207   1
  -3   5   1 1253653   39051   1
  -2   5   1    -670    2064   1
  -1   5   1  927416   20852   1
   0   5   1   93061    5444   1
   1   5   1 1833124   38817   1
   2   5   1  541145   14676   1
   3   5   1   82433    5570   1
   4   5   1  262676    9655   1
   5   5   1    3897    5550   1
   6   5   1  125905   12122   1
   7   5   1  121993   18692   1
   8   5   1  169111   15449   1
   9   5   1    2176    6473   1
  10   5   1    2616    6279   1
 -12   6   1   15409   10005   1
 -11   5  10    2987    6845  -2
 -11   6   1    2987    6845   1
 -10   4   9    4445    6815  -2
 -10   6   1    4445    6815   1
  -9   3   8   81680    9573  -2
  -9   6   1   81680    9573   1
  -8   2   7  144593   16261  -2
  -8   6   1  144593   16261   1
  -7   1   6   80510    8365  -2
  -7   6   1   80510    8365   1
  -5   6   1    8631    3719   1
  -4   6   1  105899   12946   1
  -3   6   1   29054    3411   1
  -2   6   1  212624    7610   1
  -1   6   1  659539   23378   1
   0   6   1  257362    8675   1
   1   6   1   60329    5006   1
   2   6   1   49978    4635   1
   3   6   1   94255    9863   1
   4   6   1   19463    3284   1
   5   6   1    2433    4383   1
   6   6   1   35825    9559   1
   7   6   1   37424    8108   1
   8   6   1   40955    9154   1
   9   6   1   23409    8474   1
 -12   5  11    8814    8210  -2
 -12   7   1    8814    8210   1
 -11   4  10   86165   15160  -2
 -11   7   1   86165   15160   1
 -10   3   9   27969    8334  -2
 -10   7   1   27969    8334   1
  -9   2   8   17794    5905  -2
  -9   7   1   17794    5905   1
  -8   1   7  278584   17402  -2
  -8   7   1  278584   17402   1
  -7   7   1   76590   13270   1
  -6   7   1   18350    4800   1
  -5   7   1   69101    7125   1
  -4   7   1  582009   15387   1
  -3   7   1  215109    8071   1
  -2   7   1   39306    5036   1
  -1   7   1  207627    8781   1
   0   7   1  208130    8032   1
   1   7   1   48202    4817   1
   2   7   1  410224   12952   1
   3   7   1  110447    7162   1
   4   7   1   12027    4815   1
   5   7   1   13931    5696   1
   6   7   1   28644    7131   1
   7   7   1   43352    8789   1
   8   7   1   41322    9149   1
   9   7   1    4960    6970   1
 -12   4  11   12307   29493  -2
 -12   8   1   12307   29493   1
 -11   3  10   45941    9289  -2
 -11   8   1   45941    9289   1
 -10   2   9   44494   14035  -2
 -10   8   1   44494   14035   1
  -9   1   8   28549    7017  -2
  -9   8   1   28549    7017   1
  -8   8   1   47106    7695   1
  -7   8   1  458832   24639   1
  -6   8   1  110882   11719   1
  -5   8   1  116247    9666   1
  -4   8   1  840221   20922   1
  -3   8   1    7532    2690   1
  -2   8   1   35415    4033   1
  -1   8   1   39670    4472   1
   0   8   1  253615    9420   1
   1   8   1   29794    4259   1
   2   8   1  281507   10655   1
   3   8   1   -2387    2387   1
   4   8   1   16820    8197   1
   5   8   1    8791    5173   1
   6   8   1   54078    9361   1
   7   8   1   65713   10318   1
   8   8   1    9763    8316   1
   9   8   1   63393   19143   1
 -12   3  11   -1388    7988  -2
 -12   9   1   -1388    7988   1
 -11   2  10  165356   15384  -2
 -11   9   1  165356   15384   1
 -10   9   1   64778   19445   1
  -9   9   1   53314    9547   1
  -8   9   1   24035    6274   1
  -7   9   1   60392    8248   1
  -6   9   1   40809    6680   1
  -5   9   1   99280    9872   1
  -4   9   1  767658   19861   1
  -3   9   1  223980    8905   1
  -2   9   1   40118    4418   1
  -1   9   1    1031    4334   1
   0   9   1   82011    6349   1
   1   9   1  973473   24863   1
   2   9   1  161494    9503   1
   3   9   1   -2768    2768   1
   4   9   1  183198   25469   1
   5   9   1  380006   19708   1
   6   9   1   11346    6959   1
   7   9   1   39726    9323   1
   8   9   1   77796   12086   1
 -12   2  11  184776   17498  -2
 -12  10   1  184776   17498   1
 -11  10   1    8212    6164   1
 -10  10   1   12974    5976   1
  -9  10   1    5431    5405   1
  -8  10   1   14802    5900   1
  -7  10   1   17417    5652   1
  -6  10   1   46514    7057   1
  -5  10   1    1915    3943   1
  -4  10   1  693730   18919   1
  -3  10   1   26957    4001   1
  -2  10   1    5598    2999   1
  -1  10   1  265822   10311   1
   0  10   1   88578    6825   1
   1  10   1    -470    2803   1
   2  10   1  158791   10607   1
   3  10   1    4587    4665   1
   4  10   1   52853    8516   1
   5  10   1   18587    6528   1
   6  10   1   10134    6562   1
   7  10   1   26023    8718   1
   8  10   1   21944   14507   1
 -12  11   1    3217    6957   1
 -11  11   1   40929    8972   1
 -10  11   1   42389   10598   1
  -9  11   1   22362    6794   1
  -8  11   1  115259   11761   1
  -7  11   1   -2143    5309   1
  -6  11   1  145398   25679   1
  -5  11   1   20422    4914   1
  -4  11   1  739454   20394   1
  -3  11   1   90748    7481   1
  -2  11   1    4876    2986   1
  -1  11   1    9043    3383   1
   0  11   1  152254    9521   1
   1  11   1   46944    5838   1
   2  11   1  221906   11801   1
   3  11   1  236946   16530   1
   4  11   1  210259   16698   1
   5  11   1   -2005    5114   1
   6  11   1    7538    6024   1
   7  11   1    3677    9778   1
 -12  12   1   12721    8224   1
 -11  12   1   72115   11095   1
 -10  12   1  171360   15918   1
  -9  12   1   47371    9187   1
  -8  12   1   15244    6328   1
  -7  12   1    8853    5612   1
  -6  12   1   54244    8082   1
  -5  12   1    7744    3337   1
  -4  12   1   86379    7208   1
  -3  12   1   48304    6301   1
  -2  12   1    1754    2822   1
  -1  12   1    1643    3012   1
   0  12   1  187944   18318   1
   1  12   1    5910    3429   1
   2  12   1  154784   11867   1
   3  12   1   40285    7997   1
   4  12   1   62095    9598   1
   5  12   1   -2421    7022   1
   6  12   1    9768    8533   1
 -12  13   1    -430    7149   1
 -11  13   1    4505    6858   1
 -10  13   1   36690    9109   1
  -9  13   1   -1170    5702   1
  -8  13   1   91460   11248   1
  -7  13   1  188656   15207   1
  -6  13   1     573    4387   1
  -5  13   1  174125   10853   1
  -4  13   1   71151    6725   1
  -3  13   1    6342    3422   1
  -2  13   1   64976    6527   1
  -1  13   1   32886    5235   1
   0  13   1   55345    9150   1
   1  13   1   11315    4312   1
   2  13   1  590780   24070   1
   3  13   1   10030    7851   1
   4  13   1  303358   34910   1
   5  13   1  138026   18944   1
   6  13   1   -6556    6556   1
 -11  14   1    4695    6642   1
 -10  14   1  108259   13402   1
  -9  14   1   27294    9925   1
  -8  14   1    2549    5526   1
  -7  14   1    5691    5655   1
  -6  14   1  244412   16501   1
  -5  14   1   25584    6459   1
  -4  14   1  217841   12087   1
  -3  14   1   53758    6485   1
  -2  14   1   -2110    4235   1
  -1  14   1  194009   11664   1
   0  14   1  226193   13430   1
   1  14   1    7941    5653   1
   2  14   1    8450   10880   1
   3  14   1    6029   12969   1
   4  14   1   10062    8318   1
   5  14   1   10630    9292   1
 -11  15   1    -336    6171   1
 -10  15   1   35346    9278   1
  -9  15   1    9029    6735   1
  -8  15   1  202979   16898   1
  -7  15   1  401635   20788   1
  -6  15   1  227910   16359   1
  -5  15   1  125854   12463   1
  -4  15   1 1051949   28806   1
  -3  15   1    6872    3887   1
  -2  15   1    9512    6620   1
  -1  15   1  167246   13858   1
   0  15   1  380983   20627   1
   1  15   1   43124   17468   1
   2  15   1   -1532    7982   1
   3  15   1  122021   17833   1
   4  15   1   56474   14458   1
 -11  16   1     863    6317   1
 -10  16   1   45412   10463   1
  -9  16   1  193039   17489   1
  -8  16   1    8563    6274   1
  -7  16   1   -4568    5114   1
  -6  16   1  110526   12180   1
  -5  16   1    3021    5033   1
  -4  16   1   60132    8831   1
  -3  16   1    3144    5184   1
  -2  16   1   82572   10331   1
  -1  16   1     741    4763   1
   0  16   1   81215   10669   1
   1  16   1    1600   11408   1
   2  16   1  138714   56048   1
   3  16   1   10572    9468   1
 -10  17   1    7423    7621   1
  -9  17   1    2544    6455   1
  -8  17   1   11031    6920   1
  -7  17   1   21269    8024   1
  -6  17   1   58474   13110   1
  -5  17   1    3539    7204   1
  -4  17   1    2385   12142   1
  -3  17   1   70853   10111   1
  -2  17   1     457    5151   1
  -1  17   1  181646   15466   1
   0  17   1   87133   24673   1
   1  17   1    5655    8239   1
   2  17   1   37110   12074   1
 -10  18   1   32976   19233   1
  -9  18   1  104378   28378   1
  -8  18   1    3653    7690   1
  -7  18   1    1109    7219   1
  -6  18   1   23872   10625   1
  -5  18   1   23855    8796   1
  -4  18   1   -6207    6207   1
  -3  18   1   62070    9666   1
  -2  18   1    -987    4767   1
  -1  18   1   89421   11603   1
   0  18   1   -5886   13474   1
   1  18   1   16332   17213   1
  -9  19   1    9249    8927   1
  -8  19   1   18475    9503   1
  -7  19   1   35542   11175   1
  -6  19   1    1183    7839   1
  -5  19   1  135222   17795   1
  -4  19   1  144879   42069   1
  -3  19   1   -6642    7024   1
  -2  19   1   -1590    5955   1
  -1  19   1    8459   10419   1
   0  19   1   66231   15217   1
  -7  20   1   24775   11133   1
  -6  20   1    3478   11477   1
  -5  20   1   -2153    8302   1
  -4  20   1    5434    7795   1
  -3  20   1   38831   10120   1
  -2  20   1    5763    6811   1
   4 -21   2   80121   15098   1
   5 -21   2   62279   14505   1
   1 -20   2    9919   13747   1
   2 -20   2    6894    7279   1
   3 -20   2    3990   12418   1
   4 -20   2   -5184    7577   1
   5 -20   2     908    8471   1
   6 -20   2   -7065    7065   1
   7 -20   2   82102   17043   1
  -1 -19   2   38598   12923   1
   0 -19   2  192496   34380   1
   1 -19   2    8000    6814   1
   2 -19   2   19696    7133   1
   3 -19   2  167838   21941   1
   4 -19   2    5284    7734   1
   5 -19   2    1190    6100   1
   6 -19   2   -5235    5614   1
   7 -19   2    1908    6694   1
   8 -19   2   61887   12829   1
   9 -19   2   75331   16203   1
  -2 -18   2   -4849    7123   1
  -1 -18   2   -6142    6142   1
   0 -18   2    5568    8530   1
   1 -18   2   12093    6222   1
   2 -18   2   29369    7548   1
   3 -18   2   -2688    5054   1
   4 -18   2   18589    6930   1
   5 -18   2   18521    8498   1
   6 -18   2   86696   14733   1
   7 -18   2  299725   21502   1
   8 -18   2  142836   15682   1
   9 -18   2   43050   10435   1
  -3 -17   2   41401   13405   1
  -2 -17   2   -3423    8401   1
  -1 -17   2    2395    7399   1
   0 -17   2   25496    7079   1
   1 -17   2    5032    4537   1
   2 -17   2     548    4190   1
   3 -17   2   17633    5328   1
   4 -17   2  108840   11690   1
   5 -17   2     881    5647   1
   6 -17   2  158141   14740   1
   7 -17   2    6658    6513   1
   8 -17   2   46007   11547   1
   9 -17   2    -687    6716   1
  10 -17   2   13451   10657   1
  -4 -16   2   19911    9953   1
  -3 -16   2    8791    9089   1
  -2 -16   2  308559   35552   1
  -1 -16   2    1614    5152   1
   0 -16   2   33914    6245   1
   1 -16   2   62807    7646   1
   2 -16   2   14636    5949   1
   3 -16   2   -1517    3378   1
   4 -16   2   -1506    4080   1
   5 -16   2   28663   11832   1
   6 -16   2  207021   16521   1
   7 -16   2   11858    6718   1
   8 -16   2   36199    8792   1
   9 -16   2    7620    7492   1
  10 -16   2   20757   16984   1
  -5 -15   2   -2351   18340   1
  -4 -15   2     972    6819   1
  -3 -15   2   81484   11062   1
  -2 -15   2   11147    6637   1
  -1 -15   2   85102    7856   1
   0 -15   2 1107945   26863   1
   1 -15   2    2392    3727   1
   2 -15   2    8498    4232   1
   3 -15   2   -2232    4136   1
   4 -15   2   72646    9430   1
   5 -15   2  975181   33242   1
   6 -15   2  434741   25435   1
   7 -15   2   15528    6405   1
   8 -15   2   30711    7937   1
   9 -15   2   29483   14837   1
  10 -15   2    8739    7569   1
  11 -15   2    -852    6995   1
  -6 -14   2    1636    8646   1
  -5 -14   2   15528    8107   1
  -4 -14   2    5593    6539   1
  -3 -14   2   11690    6360   1
  -2 -14   2     319    4768   1
  -1 -14   2   94107    8516   1
   0 -14   2   24590    6115   1
   1 -14   2    3306    3663   1
   2 -14   2  231120   12838   1
   3 -14   2    4987    3671   1
   4 -14   2  222376   11645   1
   5 -14   2    1626    4477   1
   6 -14   2   19784    6259   1
   7 -14   2   11101    5952   1
   8 -14   2   92376   11701   1
   9 -14   2  118294   13743   1
  10 -14   2  104475   13698   1
  11 -14   2   26658    8884   1
  -6 -13   2   27749    8722   1
  -5 -13   2  155586   14909   1
  -4 -13   2  147632   14685   1
  -3 -13   2   12864    6234   1
  -2 -13   2   28839    7039   1
  -1 -13   2    4756    3983   1
   0 -13   2    3170    3471   1
   1 -13   2  178587   11867   1
   2 -13   2   77985    7184   1
   3 -13   2  172210   10242   1
   4 -13   2  267281   19313   1
   5 -13   2  143544   12323   1
   6 -13   2  105500   11480   1
   7 -13   2     303    4913   1
   8 -13   2    4075    5707   1
   9 -13   2   52048   10645   1
  10 -13   2    9392    6985   1
  11 -13   2    1466    6704   1
  -7 -12   2   -5903    5903   1
  -6 -12   2   35469    9274   1
  -5 -12   2  170640   15411   1
  -4 -12   2   11043    6242   1
  -3 -12   2   60130   15352   1
  -2 -12   2    2850    3336   1
  -1 -12   2   38163    5483   1
   0 -12   2   38150    5197   1
   1 -12   2   -2254    2954   1
   2 -12   2      56    2838   1
   3 -12   2   36645    4960   1
   4 -12   2   82961    6942   1
   5 -12   2   32314    6310   1
   6 -12   2       8    4510   1
   7 -12   2   15619    6104   1
   8 -12   2   -5361    6468   1
   9 -12   2   11830    6434   1
  10 -12   2   14810    7660   1
  11 -12   2    7434    7285   1
  12 -12   2   -5806    7028   1
  -8 -11   2  119601   15340   1
  -7 -11   2    8876    6166   1
  -6 -11   2   41799    9311   1
  -5 -11   2  101156   12565   1
  -4 -11   2  260763   17972   1
  -3 -11   2  203741   14819   1
  -2 -11   2  263760   18511   1
  -1 -11   2   60416    7679   1
   0 -11   2  336616   12562   1
   1 -11   2   68330    6890   1
   2 -11   2   19765    4055   1
   3 -11   2   90277    6991   1
   4 -11   2   86614    6544   1
   5 -11   2  199708   13801   1
   6 -11   2   20397    5575   1
   7 -11   2  106986   20067   1
   8 -11   2  107465   15636   1
   9 -11   2  383187   22838   1
  10 -11   2    6664    5897   1
  11   0 -13    1972    7812  -2
  11 -11   2    1972    7812   1
  12  -1 -14    2340    6643  -2
  12 -11   2    2340    6643   1
  -8 -10   2    5832    6779   1
  -7 -10   2   49874    9944   1
  -6 -10   2    9226    6656   1
  -5 -10   2     411    5271   1
  -4 -10   2  209458   17301   1
  -3 -10   2    5939    3469   1
  -2 -10   2  119886    8003   1
  -1 -10   2   -2593    2593   1
   0 -10   2   26103    4412   1
   1 -10   2  347258   11992   1
   2 -10   2 1400573   32587   1
   3 -10   2  246871    9621   1
   4 -10   2   -3384    3384   1
   5 -10   2   -3264    3264   1
   6 -10   2    5505    5426   1
   7 -10   2  118116   11069   1
   8 -10   2   29666    9330   1
   9 -10   2   72962   10380   1
  10   0 -12   43079    8668  -2
  10 -10   2   43079    8668   1
  11  -1 -13   18894    7384  -2
  11 -10   2   18894    7384   1
  12  -2 -14  130401   19997  -2
  12 -10   2  130401   19997   1
  -9  -9   2   52008   16401   1
  -8  -9   2   56800   10371   1
  -7  -9   2  103835   15557   1
  -6  -9   2   79185   12875   1
  -5  -9   2  137072   13511   1
  -4  -9   2   27115    6497   1
  -3  -9   2    6960    3062   1
  -2  -9   2   22402    3925   1
  -1  -9   2  362531   12472   1
   0  -9   2 1219451   29038   1
   1  -9   2  247366   12323   1
   2  -9   2   -2233    2233   1
   3  -9   2  502121   14282   1
   4  -9   2   44176    3993   1
   5  -9   2  402496   16432   1
   6  -9   2    -100    3813   1
   7  -9   2   71418   12855   1
   8   1 -10    5121    6735  -2
   8  -9   2    5121    6735   1
   9   0 -11  134597   12972  -2
   9  -9   2  134597   12972   1
  10  -1 -12  297855   19864  -2
  10  -9   2  297855   19864   1
  11  -2 -13   44154    8944  -2
  11  -9   2   44154    8944   1
  12  -3 -14   14085    9849  -2
  12  -9   2   14085    9849   1
  -9  -8   2   -6070    6070   1
  -8  -8   2   59715   10537   1
  -7  -8   2   -4474    4474   1
  -6  -8   2  207860   16135   1
  -5  -8   2    -621    4187   1
  -4  -8   2  212312   17940   1
  -3  -8   2   51977    4887   1
  -2  -8   2     268    2485   1
  -1  -8   2   96414    6548   1
   0  -8   2  417686   12788   1
   1  -8   2   78433    9349   1
   2  -8   2   84294    6692   1
   3  -8   2   55621    6635   1
   4  -8   2  661042   21752   1
   5  -8   2  126219    9985   1
   6  -8   2  452468   22537   1
   7   1  -9   44600    6884  -2
   7  -8   2   44600    6884   1
   8   0 -10   55539    8345  -2
   8  -8   2   55539    8345   1
   9  -1 -11   -4069    4548  -2
   9  -8   2   -4069    4548   1
  10  -2 -12    4116    5346  -2
  10  -8   2    4116    5346   1
  11  -3 -13   22891   10485  -2
  11  -8   2   22891   10485   1
  12  -8   2   14048   10304   1
 -10  -7   2   -5933    5933   1
  -9  -7   2    1145    6527   1
  -8  -7   2  200564   17132   1
  -7  -7   2   43120   10221   1
  -6  -7   2   -3698    4123   1
  -5  -7   2    1153    4392   1
  -4  -7   2   16862    5068   1
  -3  -7   2    2267    2836   1
  -2  -7   2  129378    9919   1
  -1  -7   2   17907    3505   1
   0  -7   2   35068    4029   1
   1  -7   2  389311   11537   1
   2  -7   2    -766    2018   1
   3  -7   2    8086    3622   1
   4  -7   2  196897   12306   1
   5   2  -7  270680   16703  -2
   5  -7   2  270680   16703   1
   6   1  -8  467199   18324  -2
   6  -7   2  467199   18324   1
   7   0  -9   71650    8249  -2
   7  -7   2   71650    8249   1
   8  -1 -10    3766    4614  -2
   8  -7   2    3766    4614   1
   9  -2 -11   54426   10715  -2
   9  -7   2   54426   10715   1
  10  -3 -12   50096   13368  -2
  10  -7   2   50096   13368   1
  11  -7   2   12063    8401   1
  12  -7   2    6791    8264   1
 -10  -6   2   10465    7307   1
  -9  -6   2   40862    9638   1
  -8  -6   2  102068   12071   1
  -7  -6   2   28239    8902   1
  -6  -6   2   72310   13932   1
  -5  -6   2   99284   15754   1
  -4  -6   2    3825    3692   1
  -3  -6   2   90097    5334   1
  -2  -6   2  498677   14486   1
  -1  -6   2   22078    3312   1
   0  -6   2 1163962   26000   1
   1  -6   2   10023    2685   1
   2   4  -4  202766    7254  -2
   2  -6   2  202766    7254   1
   3   3  -5    7352    2007  -2
   3  -6   2    7352    2007   1
   4   2  -6  580837   23724  -2
   4  -6   2  580837   23724   1
   5   1  -7    7331    3869  -2
   5  -6   2    7331    3869   1
   6   0  -8   47051    6644  -2
   6  -6   2   47051    6644   1
   7  -1  -9   76133    8670  -2
   7  -6   2   76133    8670   1
   8  -2 -10   23028    6163  -2
   8  -6   2   23028    6163   1
   9  -3 -11   16659    7509  -2
   9  -6   2   16659    7509   1
  10  -6   2    8212    5760   1
  11  -6   2   13604   11038   1
  12  -6   2    6849    9778   1
 -10  -5   2   15058    7726   1
  -9  -5   2    5843    6608   1
  -8  -5   2  123996   18066   1
  -7  -5   2   41314    7775   1
  -6  -5   2   62930    8649   1
  -5  -5   2  185413   13213   1
  -4  -5   2 1648625   44403   1
  -3  -5   2   57034    6898   1
  -2  -5   2    -853    1910   1
  -1  -5   2  283844   11999   1
   0  -5   2  121591    6082   1
   1   4  -3   45194    3728  -2
   1  -5   2   45194    3728   1
   2   3  -4   70045    5273  -2
   2  -5   2   70045    5273   1
   3   2  -5  172264    8842  -2
   3  -5   2  172264    8842   1
   4   1  -6  271466   11671  -2
   4  -5   2  271466   11671   1
   5   0  -7  180801    7278  -2
   5  -5   2  180801    7278   1
   6  -1  -8   10911    2915  -2
   6  -5   2   10911    2915   1
   7  -2  -9    6287    2912  -2
   7  -5   2    6287    2912   1
   8  -3 -10   82719   14315  -2
   8  -5   2   82719   14315   1
   9  -5   2   14248    5843   1
  10  -5   2   47084   11387   1
  11  -5   2   51360   13533   1
  12  -5   2  113849   35943   1
 -11  -4   2    2712    6308   1
 -10  -4   2   27740    8646   1
  -9  -4   2   30978    8164   1
  -8  -4   2   47531   16937   1
  -7  -4   2  161891   13210   1
  -6  -4   2   19993    7449   1
  -5  -4   2  360255   15547   1
  -4  -4   2  305781   13439   1
  -3  -4   2    3925    3285   1
  -2  -4   2    3312    2015   1
  -1  -4   2    7355    2242   1
   0   4  -2  458708   12211  -2
   0  -4   2  458708   12211   1
   1   3  -3    3511    1997  -2
   1  -4   2    3511    1997   1
   2   2  -4   47002    3870  -2
   2  -4   2   47002    3870   1
   3   1  -5  364724   11230  -2
   3  -4   2  364724   11230   1
   4   0  -6  865574   23812  -2
   4  -4   2  865574   23812   1
   5  -1  -7  633976   16832  -2
   5  -4   2  633976   16832   1
   6  -2  -8  651810   17927  -2
   6  -4   2  651810   17927   1
   7  -4   2  161530   11356   1
   8  -4   2  326939   21188   1
   9  -4   2  206384   19497   1
  10  -4   2   -4838   11477   1
  11  -4   2   43677   13107   1
  12  -4   2   -8128    8128   1
 -11  -3   2   71773   12136   1
 -10  -3   2    8149    6619   1
  -9  -3   2   24001   12116   1
  -8  -3   2  123411   15888   1
  -7  -3   2   11542    5468   1
  -6  -3   2   97219    9520   1
  -5  -3   2  594431   20828   1
  -4  -3   2  140995    9653   1
  -3  -3   2   84914    7118   1
  -2  -3   2   58686    4810   1
  -1   4  -1  650874   31458  -2
  -1  -3   2  650874   31458   1
   0   3  -2 4323103   83913  -2
   0  -3   2 4323103   83913   1
   1   2  -3 2462538   48754  -2
   1  -3   2 2462538   48754   1
   2   1  -4  143960    9375  -2
   2  -3   2  143960    9375   1
   3   0  -5  124069    5642  -2
   3  -3   2  124069    5642   1
   4  -1  -6   42496    3860  -2
   4  -3   2   42496    3860   1
   5  -2  -7  140827    7368  -2
   5  -3   2  140827    7368   1
   6  -3   2   12267    2960   1
   7  -3   2  139209    8982   1
   8  -3   2  204944   11355   1
   9  -3   2   31722    9568   1
  10  -3   2   60501   13304   1
  11  -3   2    3716    8868   1
  12  -3   2    8576    9979   1
 -11  -2   2    6550    6488   1
 -10  -2   2   50345    9692   1
  -9  -2   2   37325    7898   1
  -8  -2   2   35463    7053   1
  -7  -2   2  182242   13491   1
  -6  -2   2  287055   13759   1
  -5  -2   2   73142   11062   1
  -4  -2   2    5485    3399   1
  -3  -2   2  900528   24715   1
  -2   4   0  253306    9232  -2
  -2  -2   2  253306    9232   1
  -1   3  -1  355789    8646  -2
  -1  -2   2  355789    8646   1
   0   2  -2   97575    4591  -2
   0  -2   2   97575    4591   1
   1   1  -3  589483   13021  -2
   1  -2   2  589483   13021   1
   2   0  -4   93366    4622  -2
   2  -2   2   93366    4622   1
   3  -1  -5   84202    9548  -2
   3  -2   2   84202    9548   1
   4  -2  -6    7443    2648  -2
   4  -2   2    7443    2648   1
   5  -2   2  276950    9889   1
   6  -2   2   90372    8345   1
   7  -2   2   49598    8222   1
   8  -2   2  656274   28723   1
   9  -2   2   31150    7413   1
  10  -2   2   -2956    7109   1
  11  -2   2    1278    8305   1
 -11  -1   2    2342    9365   1
 -10  -1   2   95348   11772   1
  -9  -1   2   76687   10122   1
  -8  -1   2   27154   10305   1
  -7  -1   2  181246   13260   1
  -6  -1   2   40668    6440   1
  -5  -1   2  422047   12076   1
  -4  -1   2  976247   22232   1
  -3  -1   2  141565   25534   1
  -2   3   0 2540329  127091  -2
  -2  -1   2 2540329  127091   1
  -1   2  -1  334521   11099  -2
  -1  -1   2  334521   11099   1
   0   1  -2 3561374   79541  -2
   0  -1   2 3561374   79541   1
   1   0  -3   11301    1725  -2
   1  -1   2   11301    1725   1
   2  -1  -4  112902   11251  -2
   2  -1   2  112902   11251   1
   3  -2  -5  607773   15131  -2
   3  -1   2  607773   15131   1
   4  -1   2  565450   20228   1
   5  -1   2  126576    7671   1
   6  -1   2   41759    4571   1
   7  -1   2   29085    4756   1
   8  -1   2    5003    4605   1
   9  -1   2    5898    5680   1
  10  -1   2   -5451    6915   1
  11  -1   2   17802   10097   1
 -12   0   2   26472   11668   1
 -11   0   2    3341    8244   1
 -10   0   2    -138    5317   1
  -9   0   2   43478    7866   1
  -8   0   2   32954    6315   1
  -7   0   2   64771   14231   1
  -6   0   2  193097   11508   1
  -5   0   2  441479   12566   1
  -4   4   2  293210   12016  -2
  -4   0   2  293210   12016   1
  -3   3   1 1155564   24733  -2
  -3   0   2 1155564   24733   1
  -2   2   0 2758342   56237  -2
  -2   0   2 2758342   56237   1
  -1   1  -1 1254404   25108  -2
  -1   0   2 1254404   25108   1
   0   0  -2  677563   13978  -2
   0   0   2  677563   13978   1
   1  -1  -3  473257   10963  -2
   1   0   2  473257   10963   1
   2  -2  -4 1009385   24807  -2
   2   0   2 1009385   24807   1
   3   0   2  586828   14787   1
   4   0   2  379518   13620   1
   5   0   2  551070   15694   1
   6   0   2   23169    4011   1
   7   0   2    5002    3705   1
   8   0   2   47600    8093   1
   9   0   2  119054   19090   1
  10   0   2  114518   17777   1
  11   0   2    6168    9154   1
 -12   1   2   26536   11647   1
 -11   1   2   31738   10830   1
 -10   1   2   68346   16154   1
  -9   1   2  280415   34783   1
  -8   1   2  170373    9283   1
  -7   1   2   11971    3065   1
  -6   1   2  346224   13197   1
  -5   4   3  400797   11767  -2
  -5   1   2  400797   11767   1
  -4   3   2  228227    7678  -2
  -4   1   2  228227    7678   1
  -3   2   1  248426    7455  -2
  -3   1   2  248426    7455   1
  -2   1   0  940206   19836  -2
  -2   1   2  940206   19836   1
  -1   0  -1   32167    2171  -2
  -1   1   2   32167    2171   1
   0  -1  -2  646925   16233  -2
   0   1   2  646925   16233   1
   1  -2  -3  410146    9966  -2
   1   1   2  410146    9966   1
   2   1   2   -1043    1962   1
   3   1   2  404715   11454   1
   4   1   2   30998    3844   1
   5   1   2   -2195    2195   1
   6   1   2   74170    6197   1
   7   1   2   40579    8191   1
   8   1   2   14058    6132   1
   9   1   2   45464    9064   1
  10   1   2    -184    5741   1
  11   1   2    6563    8593   1
 -12   2   2    7973   16754   1
 -11   2   2  111371   16501   1
 -10   2   2    8622   10054   1
  -9   2   2  150518   12129   1
  -8   2   2   11538    3632   1
  -7   2   2  271505   10396   1
  -6   4   4  322221   10718  -2
  -6   2   2  322221   10718   1
  -5   3   3  142228    6793  -2
  -5   2   2  142228    6793   1
  -4   2   2 1782240   37529  -2
  -4   2   2 1782240   37529   1
  -3   1   1  226094    7161  -2
  -3   2   2  226094    7161   1
  -2   0   0  348417    8865  -2
  -2   2   2  348417    8865   1
  -1  -1  -1    5108    1546  -2
  -1   2   2    5108    1546   1
   0  -2  -2   -2990    2990  -2
   0   2   2   -2990    2990   1
   1   2   2  255229    7528   1
   2   2   2  304420    9134   1
   3   2   2   22467    3283   1
   4   2   2   11683    2797   1
   5   2   2    3986    2278   1
   6   2   2  124602    8067   1
   7   2   2   83985    9778   1
   8   2   2   83072   10228   1
   9   2   2   17160    6951   1
  10   2   2   68885   11107   1
 -12   3   2    7262    9503   1
 -11   3   2   34289   16364   1
 -10   3   2   90656   13918   1
  -9   3   2   32086    6297   1
  -8   3   2   54955    5477   1
  -7   4   5   31591    4268  -2
  -7   3   2   31591    4268   1
  -6   3   4  633161   17204  -2
  -6   3   2  633161   17204   1
  -5   2   3  261445    8909  -2
  -5   3   2  261445    8909   1
  -4   1   2  121698    5812  -2
  -4   3   2  121698    5812   1
  -3   0   1 2577019   51823  -2
  -3   3   2 2577019   51823   1
  -2  -1   0 1937821   39212  -2
  -2   3   2 1937821   39212   1
  -1  -2  -1 1080347   22560  -2
  -1   3   2 1080347   22560   1
   0   3   2  108164    4430   1
   1   3   2   68641    5103   1
   2   3   2  631902   15799   1
   3   3   2 1404081   35597   1
   4   3   2  294533   10031   1
   5   3   2     460    2405   1
   6   3   2     797    3915   1
   7   3   2    2641    5187   1
   8   3   2   91534   12746   1
   9   3   2   -2865    5544   1
  10   3   2   10463    7107   1
 -12   4   2   17511    9850   1
 -11   4   2  106162   37892   1
 -10   4   2  415197   26156   1
  -9   5   7  206499   14606  -2
  -9   4   2  206499   14606   1
  -8   4   6  240214   10569  -2
  -8   4   2  240214   10569   1
  -7   3   5   31657    4188  -2
  -7   4   2   31657    4188   1
  -6   2   4   86181    6175  -2
  -6   4   2   86181    6175   1
  -5   1   3   82685    9395  -2
  -5   4   2   82685    9395   1
  -4   0   2  719507   17439  -2
  -4   4   2  719507   17439   1
  -3   4   2   20506    4984   1
  -2   4   2 1201416   25718   1
  -1   4   2  408554   10491   1
   0   4   2  878073   21175   1
   1   4   2   47906    4011   1
   2   4   2   14587    2963   1
   3   4   2  133939    6909   1
   4   4   2  185690   10240   1
   5   4   2   44329    4591   1
   6   4   2    2767    6673   1
   7   4   2   29618    7175   1
   8   4   2  309760   27718   1
   9   4   2   21103    7768   1
  10   4   2    -282    6966   1
 -12   5   2   44731   12280   1
 -11   5   2    2874    6823   1
 -10   5   8   46538   10666  -2
 -10   5   2   46538   10666   1
  -9   4   7  948703   31377  -2
  -9   5   2  948703   31377   1
  -8   3   6  324238   11998  -2
  -8   5   2  324238   11998   1
  -7   2   5  449475   14033  -2
  -7   5   2  449475   14033   1
  -6   1   4  138150    6882  -2
  -6   5   2  138150    6882   1
  -5   5   2  543672   14505   1
  -4   5   2  281201   19052   1
  -3   5   2  523835   24263   1
  -2   5   2  141226    6190   1
  -1   5   2  319610    9233   1
   0   5   2  596553   14857   1
   1   5   2  239231    8364   1
   2   5   2    4519    2491   1
   3   5   2  475600   14075   1
   4   5   2   81099    5950   1
   5   5   2  657677   24162   1
   6   5   2  140242   12377   1
   7   5   2    3053    5053   1
   8   5   2   64917   13230   1
   9   5   2   -5260    7321   1
  10   5   2    8768   13405   1
 -12   6   2   21673   10207   1
 -11   5   9  173051   21216  -2
 -11   6   2  173051   21216   1
 -10   4   8     489    4759  -2
 -10   6   2     489    4759   1
  -9   3   7   67267    8887  -2
  -9   6   2   67267    8887   1
  -8   2   6   -1357    3922  -2
  -8   6   2   -1357    3922   1
  -7   1   5   22797    3469  -2
  -7   6   2   22797    3469   1
  -6   6   2   13819    2710   1
  -5   6   2  359538   10868   1
  -4   6   2     463    2126   1
  -3   6   2    -821    2182   1
  -2   6   2   15072    2979   1
  -1   6   2  798723   19045   1
   0   6   2 1641893   35526   1
   1   6   2   32003    3865   1
   2   6   2  704901   18508   1
   3   6   2    5673    2746   1
   4   6   2  182736    9448   1
   5   6   2   47627    7578   1
   6   6   2    8554    5380   1
   7   6   2   14481    6596   1
   8   6   2   86359   11642   1
   9   6   2   10008    7410   1
 -12   5  10    9221    8653  -2
 -12   7   2    9221    8653   1
 -11   4   9   42378    9352  -2
 -11   7   2   42378    9352   1
 -10   3   8   22869    9274  -2
 -10   7   2   22869    9274   1
  -9   2   7    6878    5834  -2
  -9   7   2    6878    5834   1
  -8   7   2    3119    4550   1
  -7   7   2   59788    7408   1
  -6   7   2   52878    7908   1
  -5   7   2  759584   19145   1
  -4   7   2   45455    4313   1
  -3   7   2    2368    2677   1
  -2   7   2  149385    7062   1
  -1   7   2   71051    6572   1
   0   7   2  107609    6944   1
   1   7   2   26317    3802   1
   2   7   2  403238   13007   1
   3   7   2     156    2514   1
   4   7   2   13103    5126   1
   5   7   2   -1776    4132   1
   6   7   2   81010   11007   1
   7   7   2     733    5514   1
   8   7   2    4410    5926   1
   9   7   2   -4034    6414   1
 -12   4  10   28839   11414  -2
 -12   8   2   28839   11414   1
 -11   3   9  129056   14821  -2
 -11   8   2  129056   14821   1
 -10   2   8   69093   10827  -2
 -10   8   2   69093   10827   1
  -9   8   2   85003   10342   1
  -8   8   2   50708    8068   1
  -7   8   2   -3012    4311   1
  -6   8   2   13985    5252   1
  -5   8   2    1987    2182   1
  -4   8   2  140673    7400   1
  -3   8   2  114902    6865   1
  -2   8   2    -320    2478   1
  -1   8   2    9798    2978   1
   0   8   2   28346    3831   1
   1   8   2  205556   11085   1
   2   8   2  121243    7743   1
   3   8   2    1929    3426   1
   4   8   2   32831    6560   1
   5   8   2   26777    6966   1
   6   8   2   -3105    5211   1
   7   8   2   32797    9007   1
   8   8   2   75299   11637   1
 -12   3  10   67975   18062  -2
 -12   9   2   67975   18062   1
 -11   2   9   57628   18355  -2
 -11   9   2   57628   18355   1
 -10   9   2   67882   10007   1
  -9   9   2    8686    5499   1
  -8   9   2  135054   12502   1
  -7   9   2  598833   28404   1
  -6   9   2  192490   13277   1
  -5   9   2   80719    7560   1
  -4   9   2  128229    8167   1
  -3   9   2  953359   27044   1
  -2   9   2  113824    9702   1
  -1   9   2   14274    3498   1
   0   9   2  783269   24659   1
   1   9   2   72376    6292   1
   2   9   2    6588    3226   1
   3   9   2   26853    5141   1
   4   9   2   13114    5828   1
   5   9   2   35548    7980   1
   6   9   2  210744   16870   1
   7   9   2   -2249    6004   1
   8   9   2   16643    8192   1
 -12  10   2    5831    6833   1
 -11  10   2  182732   21973   1
 -10  10   2  158135   14833   1
  -9  10   2   15638    5779   1
  -8  10   2   15037    6054   1
  -7  10   2   51268    7822   1
  -6  10   2   27494    6099   1
  -5  10   2    7238    2967   1
  -4  10   2   62862    5650   1
  -3  10   2  244869   10107   1
  -2  10   2  229069    9512   1
  -1  10   2  184037    9309   1
   0  10   2  112628    7867   1
   1  10   2   86523    7138   1
   2  10   2   12402    3780   1
   3  10   2   19215    5721   1
   4  10   2   36714   10374   1
   5  10   2   -2239    4985   1
   6  10   2   84184   11848   1
   7  10   2   23682   10938   1
 -12  11   2   54225   10562   1
 -11  11   2   56874   10488   1
 -10  11   2   29034    7635   1
  -9  11   2   34451    7756   1
  -8  11   2    5529    5379   1
  -7  11   2    5451   10325   1
  -6  11   2   55831    7809   1
  -5  11   2  101376   10893   1
  -4  11   2   78272    6718   1
  -3  11   2   57396    7586   1
  -2  11   2    8443    3383   1
  -1  11   2   14480    3706   1
   0  11   2   87151    7213   1
   1  11   2   11018    3693   1
   2  11   2    5285    3936   1
   3  11   2   -2928    4579   1
   4  11   2    4066    5122   1
   5  11   2   52405   12268   1
   6  11   2   71258   19302   1
   7  11   2   43543   12420   1
 -12  12   2     858    6755   1
 -11  12   2   24564    9208   1
 -10  12   2  187884   19239   1
  -9  12   2   29608   11014   1
  -8  12   2   99505   11533   1
  -7  12   2    6560    5222   1
  -6  12   2   -2126    4624   1
  -5  12   2   62861    8057   1
  -4  12   2    4327    3105   1
  -3  12   2   21696    5956   1
  -2  12   2  123561    8577   1
  -1  12   2   14015    3858   1
   0  12   2   38775    5717   1
   1  12   2   76112    7521   1
   2  12   2  171779   13749   1
   3  12   2   11162    9893   1
   4  12   2  124809   38193   1
   5  12   2     -20    7808   1
   6  12   2    7255    9060   1
 -12  13   2   -6145   10638   1
 -11  13   2  151622   15991   1
 -10  13   2   86880   11892   1
  -9  13   2    8128    6280   1
  -8  13   2  210169   22911   1
  -7  13   2  240853   16964   1
  -6  13   2   46478    7793   1
  -5  13   2  504956   17174   1
  -4  13   2   63627    6702   1
  -3  13   2   63569    8183   1
  -2  13   2  572955   18073   1
  -1  13   2  229376   11723   1
   0  13   2   87140    9263   1
   1  13   2  459649   20395   1
   2  13   2   41447   27999   1
   3  13   2   -6868   11064   1
   4  13   2    8346    8050   1
   5  13   2   -8906    8906   1
 -12  14   2   -4253    5926   1
 -11  14   2    9195    6108   1
 -10  14   2   39835    9660   1
  -9  14   2    3414    5931   1
  -8  14   2   26253    9694   1
  -7  14   2     373    4739   1
  -6  14   2   12480    5847   1
  -5  14   2    7250    5255   1
  -4  14   2  473850   16296   1
  -3  14   2   14416    4244   1
  -2  14   2    6996    4995   1
  -1  14   2  111169   11392   1
   0  14   2   64733    9030   1
   1  14   2    2810    4775   1
   2  14   2    4327    7947   1
   3  14   2  263820   30365   1
   4  14   2   14313   10127   1
   5  14   2  287490   41771   1
 -11  15   2   11416    8152   1
 -10  15   2   -1596    5631   1
  -9  15   2   -2596    5461   1
  -8  15   2   46856    8744   1
  -7  15   2   10394    6353   1
  -6  15   2  123305   10813   1
  -5  15   2   28668    8627   1
  -4  15   2 1593760   46379   1
  -3  15   2   55489    8536   1
  -2  15   2   24131    6400   1
  -1  15   2  625954   25040   1
   0  15   2   45526    8736   1
   1  15   2   11335    8543   1
   2  15   2    6066    8308   1
   3  15   2   11813   13655   1
   4  15   2     136    8576   1
 -11  16   2   13199    7992   1
 -10  16   2    6756    6864   1
  -9  16   2   -5011    5011   1
  -8  16   2  209194   15333   1
  -7  16   2  113302   12578   1
  -6  16   2  106989   23020   1
  -5  16   2  130351   15998   1
  -4  16   2  167656   14127   1
  -3  16   2   28933    7273   1
  -2  16   2   50536    8408   1
  -1  16   2    8754    6262   1
   0  16   2   50067    9205   1
   1  16   2   38244   11659   1
   2  16   2   14803   10223   1
   3  16   2   20913   11484   1
 -10  17   2   -1515    7001   1
  -9  17   2   39422    9732   1
  -8  17   2   25836   11277   1
  -7  17   2   63442   13048   1
  -6  17   2   14640    8386   1
  -5  17   2   61318   12119   1
  -4  17   2   15088    8558   1
  -3  17   2  178956   15019   1
  -2  17   2  242505   17851   1
  -1  17   2   77851   10874   1
   0  17   2    -639    7920   1
   1  17   2    3299    9178   1
   2  17   2   15920   10376   1
  -9  18   2   80972   15988   1
  -8  18   2   70463   14432   1
  -7  18   2  100738   16056   1
  -6  18   2    4707    7566   1
  -5  18   2   94649   16185   1
  -4  18   2    6449    9824   1
  -3  18   2      53    5417   1
  -2  18   2    4581    6311   1
  -1  18   2   -1157    6317   1
   0  18   2   26079   10761   1
   1  18   2   21996   11562   1
  -8  19   2  111649   33854   1
  -7  19   2   45119   12255   1
  -6  19   2   78857   39958   1
  -5  19   2   -6030    6791   1
  -4  19   2   25035   10412   1
  -3  19   2    1602    6146   1
  -2  19   2   16862    7548   1
  -1  19   2   10057    8910   1
  -7  20   2    5854    9187   1
  -6  20   2   16941   10644   1
  -5  20   2    9168    9572   1
  -4  20   2    4864    9282   1
  -3  20   2    1312    7422   1
   3 -21   3   15741    7848   1
   4 -21   3  158755   20203   1
   5 -21   3   24281   10539   1
   0 -20   3    9962   12854   1
   1 -20   3   49548   13474   1
   2 -20   3    7728    7543   1
   3 -20   3  178988   25453   1
   4 -20   3   12998    9367   1
   5 -20   3    7626   12747   1
   6 -20   3   12053    7776   1
   7 -20   3   32616    9742   1
  -1 -19   3     430    8236   1
   0 -19   3   -7291    7291   1
   1 -19   3    1450    5777   1
   2 -19   3    1262    6105   1
   3 -19   3    7721    6425   1
   4 -19   3     684    5606   1
   5 -19   3   -5276    5276   1
   6 -19   3  114496   14051   1
   7 -19   3   23169    8531   1
   8 -19   3   39145    9645   1
  -2 -18   3   -4437   11224   1
  -1 -18   3   39345   11902   1
   0 -18   3  182844   20798   1
   1 -18   3   36147    6835   1
   2 -18   3    7414    5307   1
   3 -18   3   13995    6412   1
   4 -18   3     248    6930   1
   5 -18   3     133    5529   1
   6 -18   3   19344   11602   1
   7 -18   3   68830   22521   1
   8 -18   3   78912   11887   1
   9 -18   3    8813    6911   1
  -3 -17   3   -5027    7492   1
  -2 -17   3   58653   12983   1
  -1 -17   3    3831    6098   1
   0 -17   3   69117    8279   1
   1 -17   3   26075    6143   1
   2 -17   3   -1298    4239   1
   3 -17   3   39293    6875   1
   4 -17   3   17982    6465   1
   5 -17   3   -4141    5143   1
   6 -17   3   -2654    5173   1
   7 -17   3  257156   19463   1
   8 -17   3   55481   10628   1
   9 -17   3   24558    8548   1
  10 -17   3     956    7211   1
  -4 -16   3    4442    8902   1
  -3 -16   3    3819    6297   1
  -2 -16   3   24290    7838   1
  -1 -16   3    -334    5144   1
   0 -16   3   31398    6216   1
   1 -16   3    -326    4060   1
   2 -16   3   32383    6126   1
   3 -16   3   14705    5069   1
   4 -16   3   23277    7767   1
   5 -16   3  109638   11922   1
   6 -16   3   -3548    4800   1
   7 -16   3   13335    6831   1
   8 -16   3    2636    6156   1
   9 -16   3   13400    7286   1
  10 -16   3    5165    7165   1
  -5 -15   3   13579    8173   1
  -4 -15   3    4948    6914   1
  -3 -15   3  227465   18088   1
  -2 -15   3    6754    5996   1
  -1 -15   3   62207    7434   1
   0 -15   3   26355    5759   1
   1 -15   3  291999   14487   1
   2 -15   3    8924    4671   1
   3 -15   3   17854    4858   1
   4 -15   3  185289   14573   1
   5 -15   3  546324   23338   1
   6 -15   3  263973   18374   1
   7 -15   3   49202   12411   1
   8 -15   3   11626    6970   1
   9 -15   3    3230    6246   1
  10 -15   3    8004    6991   1
  11 -15   3    4635    7394   1
  -6 -14   3   -1230    6265   1
  -5 -14   3   29403    9238   1
  -4 -14   3    6848    6315   1
  -3 -14   3   56891    9469   1
  -2 -14   3   51859    8444   1
  -1 -14   3   60775    7606   1
   0 -14   3  257463   13882   1
   1 -14   3   24449    5029   1
   2 -14   3    9153    4445   1
   3 -14   3   61421    6752   1
   4 -14   3   18216    4326   1
   5 -14   3    4562    4824   1
   6 -14   3  135424   13130   1
   7 -14   3  167888   14576   1
   8 -14   3   84167   11566   1
   9 -14   3   11785    6640   1
  10 -14   3    9497    7177   1
  11 -14   3   23812    8683   1
  -7 -13   3   45618   11034   1
  -6 -13   3   33882   12942   1
  -5 -13   3   17107    7784   1
  -4 -13   3   -1346    5358   1
  -3 -13   3   51286   12608   1
  -2 -13   3  116601    9111   1
  -1 -13   3   23013    5081   1
   0 -13   3    6957    3959   1
   1 -13   3    1889    3244   1
   2 -13   3   -1026    3099   1
   3 -13   3   12340    3938   1
   4 -13   3   38769    5382   1
   5 -13   3  293281   20938   1
   6 -13   3   13786    5891   1
   7 -13   3   48142    8814   1
   8 -13   3   14577    6471   1
   9 -13   3  360446   23088   1
  10 -13   3   14690    7184   1
  11 -13   3    8731    6518   1
  -7 -12   3    1537    6495   1
  -6 -12   3   80441   17772   1
  -5 -12   3   -1417    8052   1
  -4 -12   3    8083    6057   1
  -3 -12   3   46300   12510   1
  -2 -12   3   92005    7806   1
  -1 -12   3  132283    9373   1
   0 -12   3  126418    8854   1
   1 -12   3  108161    8145   1
   2 -12   3  270458   11169   1
   3 -12   3  151362    9514   1
   4 -12   3  247578   10958   1
   5 -12   3  155463   12338   1
   6 -12   3  176070   18644   1
   7 -12   3     606    4426   1
   8 -12   3    8778    5826   1
   9 -12   3   63105   10518   1
  10 -12   3   35550    8793   1
  11 -12   3   -1727    6040   1
  -8 -11   3   18845    8233   1
  -7 -11   3  262850   20613   1
  -6 -11   3   26319    8053   1
  -5 -11   3    4819    6151   1
  -4 -11   3  211410   15847   1
  -3 -11   3  238069   15910   1
  -2 -11   3    7002    3439   1
  -1 -11   3   16874    4239   1
   0 -11   3    9958    3454   1
   1 -11   3  283443   21274   1
   2 -11   3   76469    6511   1
   3 -11   3    7866    4347   1
   4 -11   3   74210    7930   1
   5 -11   3   -1406    3410   1
   6 -11   3   10079    4895   1
   7 -11   3   57093    8664   1
   8 -11   3    3856    5247   1
   9 -11   3   70137   10010   1
  10   1 -13   -4599    5251  -2
  10 -11   3   -4599    5251   1
  11   0 -14    7382    6606  -2
  11 -11   3    7382    6606   1
  12  -1 -15   64514   14041  -2
  12 -11   3   64514   14041   1
  -8 -10   3    1774    6273   1
  -7 -10   3    9008    8614   1
  -6 -10   3     609    5416   1
  -5 -10   3  245086   17328   1
  -4 -10   3  112399   11367   1
  -3 -10   3  231313   10987   1
  -2 -10   3   33401    4811   1
  -1 -10   3   29198    4549   1
   0 -10   3  164957    9364   1
   1 -10   3   61313    5792   1
   2 -10   3  505855   15090   1
   3 -10   3   82880    6272   1
   4 -10   3   74093    8131   1
   5 -10   3   -3104    3104   1
   6 -10   3  129617   11492   1
   7 -10   3   87900   10309   1
   8 -10   3  185910   14981   1
   9   1 -12   79051   10575  -2
   9 -10   3   79051   10575   1
  10   0 -13   35669    8608  -2
  10 -10   3   35669    8608   1
  11  -1 -14    9149    8761  -2
  11 -10   3    9149    8761   1
  12  -2 -15   88373   30363  -2
  12 -10   3   88373   30363   1
  -9  -9   3   27531    9560   1
  -8  -9   3     328    6211   1
  -7  -9   3   13001    6799   1
  -6  -9   3  119589   12607   1
  -5  -9   3   19387    6221   1
  -4  -9   3   11583    5299   1
  -3  -9   3   30019    4290   1
  -2  -9   3   91929    9091   1
  -1  -9   3  279138   10487   1
   0  -9   3   69477    5928   1
   1  -9   3   45773    4899   1
   2  -9   3  372689   11959   1
   3  -9   3  116109    7139   1
   4  -9   3   86304    8145   1
   5  -9   3   22850    5175   1
   6  -9   3  112429   23680   1
   7   2 -10    2303    4380  -2
   7  -9   3    2303    4380   1
   8   1 -11     399    4724  -2
   8  -9   3     399    4724   1
   9   0 -12   44134    8824  -2
   9  -9   3   44134    8824   1
  10  -1 -13  167302   27359  -2
  10  -9   3  167302   27359   1
  11  -2 -14   20858    7373  -2
  11  -9   3   20858    7373   1
  12  -3 -15   34801   13143  -2
  12  -9   3   34801   13143   1
  -9  -8   3     268    6236   1
  -8  -8   3   84658   12068   1
  -7  -8   3   15116    6572   1
  -6  -8   3  298679   26477   1
  -5  -8   3   44911    7587   1
  -4  -8   3   52863    7355   1
  -3  -8   3  119731    8924   1
  -2  -8   3   52467    4986   1
  -1  -8   3  452723   13619   1
   0  -8   3    8601    2946   1
   1  -8   3    -382    3026   1
   2  -8   3  114546    6866   1
   3  -8   3   73013    7045   1
   4  -8   3  732950   25721   1
   5  -8   3  161973   11629   1
   6   2  -9   31573    6013  -2
   6  -8   3   31573    6013   1
   7   1 -10    9117    4850  -2
   7  -8   3    9117    4850   1
   8   0 -11    6115    4777  -2
   8  -8   3    6115    4777   1
   9  -1 -12  114149   12448  -2
   9  -8   3  114149   12448   1
  10  -2 -13   51671   10523  -2
  10  -8   3   51671   10523   1
  11  -3 -14   23182    9798  -2
  11  -8   3   23182    9798   1
  12  -8   3   86485   37708   1
 -10  -7   3   88761   16593   1
  -9  -7   3    5958    6280   1
  -8  -7   3    3828    5996   1
  -7  -7   3   92918   11292   1
  -6  -7   3   27103    6868   1
  -5  -7   3  170096   15543   1
  -4  -7   3  389672   16803   1
  -3  -7   3  407815   12604   1
  -2  -7   3     749    2240   1
  -1  -7   3  164115   11922   1
   0  -7   3 3753535   75853   1
   1  -7   3 1175300   26595   1
   2  -7   3  722845   18315   1
   3  -7   3   18988    3006   1
   4   3  -7  141837   22763  -2
   4  -7   3  141837   22763   1
   5   2  -8  384070   27173  -2
   5  -7   3  384070   27173   1
   6   1  -9   86276    9013  -2
   6  -7   3   86276    9013   1
   7   0 -10   25783   10617  -2
   7  -7   3   25783   10617   1
   8  -1 -11   26978    6266  -2
   8  -7   3   26978    6266   1
   9  -2 -12   95011   10763  -2
   9  -7   3   95011   10763   1
  10  -7   3    8671    9552   1
  11  -7   3   10630    9304   1
  12  -7   3    8128    8634   1
 -10  -6   3    8052    7264   1
  -9  -6   3   10767    6771   1
  -8  -6   3     715    5742   1
  -7  -6   3  138705   13373   1
  -6  -6   3   39719    7505   1
  -5  -6   3   10055    7660   1
  -4  -6   3  707861   23698   1
  -3  -6   3  401524   12045   1
  -2  -6   3  101140    6129   1
  -1  -6   3  185441    7245   1
   0  -6   3  162075    6711   1
   1  -6   3  575220   14752   1
   2   4  -5  253905    8434  -2
   2  -6   3  253905    8434   1
   3   3  -6  219015   20930  -2
   3  -6   3  219015   20930   1
   4   2  -7  306307   21944  -2
   4  -6   3  306307   21944   1
   5   1  -8   82036    7954  -2
   5  -6   3   82036    7954   1
   6   0  -9   61811    4884  -2
   6  -6   3   61811    4884   1
   7  -1 -10   15153    5293  -2
   7  -6   3   15153    5293   1
   8  -2 -11  106507   10864  -2
   8  -6   3  106507   10864   1
   9  -6   3   12621    5615   1
  10  -6   3   17371    8779   1
  11  -6   3   20942   10094   1
  12  -6   3   11304   19830   1
 -10  -5   3    1113    6184   1
  -9  -5   3  120658   13586   1
  -8  -5   3    2670    5185   1
  -7  -5   3   68400    9584   1
  -6  -5   3   -3395    3395   1
  -5  -5   3   -1652    3542   1
  -4  -5   3  176267   11710   1
  -3  -5   3    3864    2093   1
  -2  -5   3   28626    3304   1
  -1  -5   3  145446    7468   1
   0   5  -3    6001    2400  -2
   0  -5   3    6001    2400   1
   1   4  -4  674132   17809  -2
   1  -5   3  674132   17809   1
   2   3  -5  333333   26157  -2
   2  -5   3  333333   26157   1
   3   2  -6   39385    6533  -2
   3  -5   3   39385    6533   1
   4   1  -7  677684   17109  -2
   4  -5   3  677684   17109   1
   5   0  -8  647888   17273  -2
   5  -5   3  647888   17273   1
   6  -1  -9  118957    6957  -2
   6  -5   3  118957    6957   1
   7  -2 -10   46276    5230  -2
   7  -5   3   46276    5230   1
   8  -5   3   90777   12280   1
   9  -5   3     950    6164   1
  10  -5   3   31049    9538   1
  11  -5   3    5908   22240   1
  12  -5   3   -8505    8505   1
 -11  -4   3    5034    7639   1
 -10  -4   3   19955   10746   1
  -9  -4   3    6129    6027   1
  -8  -4   3  204887   18821   1
  -7  -4   3   28371    8081   1
  -6  -4   3    5559    5106   1
  -5  -4   3  363173   15357   1
  -4  -4   3  310781   13035   1
  -3  -4   3  488430   12806   1
  -2  -4   3    1092    1964   1
  -1   5  -2  145327    5733  -2
  -1  -4   3  145327    5733   1
   0   4  -3   70219    4242  -2
   0  -4   3   70219    4242   1
   1   3  -4   12876    2499  -2
   1  -4   3   12876    2499   1
   2   2  -5  997693   25225  -2
   2  -4   3  997693   25225   1
   3   1  -6  431472   11786  -2
   3  -4   3  431472   11786   1
   4   0  -7   61912    5787  -2
   4  -4   3   61912    5787   1
   5  -1  -8  555981   15542  -2
   5  -4   3  555981   15542   1
   6  -2  -9    9529    3080  -2
   6  -4   3    9529    3080   1
   7  -4   3  243583   15921   1
   8  -4   3  380108   17391   1
   9  -4   3   53523   13543   1
  10  -4   3   -6105    6105   1
  11  -4   3  234849   24703   1
 -11  -3   3   48960   10504   1
 -10  -3   3   38551    8871   1
  -9  -3   3   22000    7129   1
  -8  -3   3    8281    5746   1
  -7  -3   3   18317    5640   1
  -6  -3   3  136306   11319   1
  -5  -3   3  104686    9264   1
  -4  -3   3   63302   11201   1
  -3  -3   3  748566   19680   1
  -2   5  -1   19981    2790  -2
  -2  -3   3   19981    2790   1
  -1   4  -2   -1436    1749  -2
  -1  -3   3   -1436    1749   1
   0   3  -3   17203    2766  -2
   0  -3   3   17203    2766   1
   1   2  -4  201391    8163  -2
   1  -3   3  201391    8163   1
   2   1  -5 3790159   74915  -2
   2  -3   3 3790159   74915   1
   3   0  -6  158305    8629  -2
   3  -3   3  158305    8629   1
   4  -1  -7    3487    2311  -2
   4  -3   3    3487    2311   1
   5  -2  -8  575113   33829  -2
   5  -3   3  575113   33829   1
   6  -3   3   29138    4203   1
   7  -3   3  151059    9409   1
   8  -3   3   72927    7489   1
   9  -3   3   34059    9706   1
  10  -3   3   13572   25545   1
  11  -3   3   14797    9734   1
 -11  -2   3   10573    7250   1
 -10  -2   3    5395    5622   1
  -9  -2   3   12538    6206   1
  -8  -2   3    3635    8265   1
  -7  -2   3  161696   12322   1
  -6  -2   3  157147   11168   1
  -5  -2   3   60180   12257   1
  -4  -2   3  777095   18635   1
  -3  -2   3   12626    2756   1
  -2   4  -1 1502935   35770  -2
  -2  -2   3 1502935   35770   1
  -1   3  -2 1665017   55804  -2
  -1  -2   3 1665017   55804   1
   0   2  -3   34521    3144  -2
   0  -2   3   34521    3144   1
   1   1  -4  245733    6890  -2
   1  -2   3  245733    6890   1
   2   0  -5 2150676   50400  -2
   2  -2   3 2150676   50400   1
   3  -1  -6  346019   10163  -2
   3  -2   3  346019   10163   1
   4  -2   3   31736    4862   1
   5  -2   3  232684    9264   1
   6  -2   3   78033    6466   1
   7  -2   3  218520   10492   1
   8  -2   3  329636   13810   1
   9  -2   3   38382   10444   1
  10  -2   3   -7101    7101   1
  11  -2   3   21817   13655   1
 -12  -1   3   58649   18246   1
 -11  -1   3    3315    6447   1
 -10  -1   3  292491   19680   1
  -9  -1   3   44420    8588   1
  -8  -1   3  152278   12876   1
  -7  -1   3  117141   18890   1
  -6  -1   3  344774   11120   1
  -4  -1   3   50264    8952   1
  -3   4   0  637721   15169  -2
  -3  -1   3  637721   15169   1
  -2   3  -1  673165   15169  -2
  -2  -1   3  673165   15169   1
  -1   2  -2  372501    8872  -2
  -1  -1   3  372501    8872   1
   0   1  -3  351849    9930  -2
   0  -1   3  351849    9930   1
   1   0  -4  754471   16659  -2
   1  -1   3  754471   16659   1
   2  -1  -5 1735178   36036  -2
   2  -1   3 1735178   36036   1
   3  -1   3  556377   14440   1
   4  -1   3  123374    7205   1
   5  -1   3  176422    8469   1
   6  -1   3  191761    9827   1
   7  -1   3    6674    3409   1
   8  -1   3   39795    7510   1
   9  -1   3   -4993    4993   1
  10  -1   3    3501    7656   1
  11  -1   3     380    8443   1
 -12   0   3   46625   14378   1
 -11   0   3   16147    9297   1
 -10   0   3   86914   10722   1
  -9   0   3    -802    4689   1
  -8   0   3     989    4110   1
  -7   0   3   22479    3681   1
  -5   0   3  222031   18638   1
  -4   4   1 3103451   62688  -2
  -4   0   3 3103451   62688   1
  -3   3   0  500242   12494  -2
  -3   0   3  500242   12494   1
  -2   2  -1  744499   16494  -2
  -2   0   3  744499   16494   1
  -1   1  -2   49216    2852  -2
  -1   0   3   49216    2852   1
   0   0  -3    2928    1456  -2
   0   0   3    2928    1456   1
   1  -1  -4   30750    2937  -2
   1   0   3   30750    2937   1
   2  -2  -5 1531105   32337  -2
   2   0   3 1531105   32337   1
   3   0   3  110501    7283   1
   4   0   3  109494    6858   1
   5   0   3    6239    2758   1
   6   0   3     397    2731   1
   7   0   3    8038    4897   1
   8   0   3  282158   17172   1
   9   0   3   20124    6885   1
  10   0   3   19073   10055   1
  11   0   3     127    8196   1
 -12   1   3   13695   17167   1
 -11   1   3   11491    9078   1
 -10   1   3   15004    6216   1
  -9   1   3   11214    5714   1
  -8   1   3  241240   18824   1
  -7   1   3   74194    5588   1
  -6   1   3  418311   12841   1
  -5   4   2  202399    9388  -2
  -5   1   3  202399    9388   1
  -4   3   1 1101081   24709  -2
  -4   1   3 1101081   24709   1
  -3   2   0 1078218   23443  -2
  -3   1   3 1078218   23443   1
  -2   1  -1  273770    7599  -2
  -2   1   3  273770    7599   1
  -1   0  -2  590882   20658  -2
  -1   1   3  590882   20658   1
   0  -1  -3     966    1507  -2
   0   1   3     966    1507   1
   1  -2  -4   49079    3610  -2
   1   1   3   49079    3610   1
   2   1   3  813492   21499   1
   3   1   3   37189    4595   1
   4   1   3  615930   16657   1
   5   1   3  260309    9945   1
   6   1   3   10306    3556   1
   7   1   3  122819   11677   1
   8   1   3    7204    5317   1
   9   1   3     528    4956   1
  10   1   3   28994   10585   1
 -12   2   3    -730    8399   1
 -11   2   3   22309    9316   1
 -10   2   3  203164   20308   1
  -9   2   3   18046    5111   1
  -8   2   3    8842    4009   1
  -7   5   4  147501    8701  -2
  -7   2   3  147501    8701   1
  -6   4   3   67394    5409  -2
  -6   2   3   67394    5409   1
  -5   3   2  238540    8680  -2
  -5   2   3  238540    8680   1
  -4   2   1  125380    5903  -2
  -4   2   3  125380    5903   1
  -3   1   0  126131    5448  -2
  -3   2   3  126131    5448   1
  -2   0  -1 1169894   42504  -2
  -2   2   3 1169894   42504   1
  -1  -1  -2  266460    8993  -2
  -1   2   3  266460    8993   1
   0  -2  -3 3857356   87818  -2
   0   2   3 3857356   87818   1
   1   2   3 2857253   57156   1
   2   2   3 1037672   23572   1
   3   2   3   71887    5468   1
   4   2   3  150301   10521   1
   5   2   3   84155    6390   1
   6   2   3  173125   10150   1
   7   2   3   17725    5608   1
   8   2   3  171818   14689   1
   9   2   3   -3096    4918   1
  10   2   3   41374   18679   1
 -12   3   3   25823   10183   1
 -11   3   3   11894    8020   1
 -10   3   3   98676   14445   1
  -9   3   3  280349   13629   1
  -8   5   5  146923    9195  -2
  -8   3   3  146923    9195   1
  -7   4   4   46650    4843  -2
  -7   3   3   46650    4843   1
  -6   3   3 2337879   49999  -2
  -6   3   3 2337879   49999   1
  -5   2   2   56895    4667  -2
  -5   3   3   56895    4667   1
  -4   1   1  567590   14574  -2
  -4   3   3  567590   14574   1
  -3   3   3  650333   15521   1
  -2   3   3  237101   10230   1
  -1   3   3  265208    9644   1
   0   3   3 2291031   46329   1
   1   3   3   77079    4819   1
   2   3   3   16515    3064   1
   3   3   3   31966    3900   1
   4   3   3  409799   12853   1
   5   3   3    3267    2962   1
   6   3   3   56072    9137   1
   7   3   3    4322    5300   1
   8   3   3   88695   20094   1
   9   3   3   24286    8135   1
  10   3   3   54014   11288   1
 -12   4   3  228898   26874   1
 -11   4   3   98702   15702   1
 -10   4   3  136641   16653   1
  -9   5   6   10994    5139  -2
  -9   4   3   10994    5139   1
  -8   4   5    -259    2750  -2
  -8   4   3    -259    2750   1
  -7   3   4   67428    6704  -2
  -7   4   3   67428    6704   1
  -6   2   3  206748    7835  -2
  -6   4   3  206748    7835   1
  -5   1   2  577929   15515  -2
  -5   4   3  577929   15515   1
  -4   4   3  786745   18763   1
  -3   4   3  520293   13225   1
  -2   4   3  372510   19991   1
  -1   4   3  189572    8427   1
   0   4   3   31082    2971   1
   1   4   3  128850    6099   1
   2   4   3   28513    4157   1
   3   4   3    3175    2561   1
   4   4   3    5355    2812   1
   5   4   3  799391   23110   1
   6   4   3    3834    4931   1
   7   4   3    6284    5802   1
   8   4   3   31751    8056   1
   9   4   3   39144    9392   1
  10   4   3     198    6815   1
 -13   5   3    2990   10788   1
 -12   5   3   45476   14897   1
 -11   6   8   69427   13300  -2
 -11   5   3   69427   13300   1
 -10   5   7    4860    5040  -2
 -10   5   3    4860    5040   1
  -9   4   6  235311   14604  -2
  -9   5   3  235311   14604   1
  -8   3   5   -1181    4347  -2
  -8   5   3   -1181    4347   1
  -7   2   4   48740    5029  -2
  -7   5   3   48740    5029   1
  -6   5   3  784070   20159   1
  -4   5   3  323725   10125   1
  -3   5   3  616108   30464   1
  -2   5   3   86898    7977   1
  -1   5   3   26865    4025   1
   0   5   3  319350    9618   1
   1   5   3   59201    4664   1
   2   5   3    4929    2663   1
   3   5   3  135763    7506   1
   4   5   3    -616    4691   1
   5   5   3  261943   15573   1
   6   5   3    7259    5313   1
   7   5   3   -3878    5093   1
   8   5   3   63692   11712   1
   9   5   3    3597   10794   1
 -13   6   3   -7265    7265   1
 -12   6   9   70090   14536  -2
 -12   6   3   70090   14536   1
 -11   5   8   29894   14367  -2
 -11   6   3   29894   14367   1
 -10   4   7   50302    8538  -2
 -10   6   3   50302    8538   1
  -9   3   6  154207   13090  -2
  -9   6   3  154207   13090   1
  -8   2   5    7621    4597  -2
  -8   6   3    7621    4597   1
  -7   6   3   95148   11433   1
  -6   6   3  477690   13973   1
  -4   6   3   48524    4635   1
  -3   6   3    2119    2741   1
  -2   6   3     633    2094   1
  -1   6   3   56380    5035   1
   0   6   3  305486    9742   1
   1   6   3  108399    6535   1
   2   6   3 1365942   31815   1
   3   6   3   40732    4869   1
   4   6   3  329780   14447   1
   5   6   3  224220   18075   1
   6   6   3  218627   16367   1
   7   6   3    3236    6316   1
   8   6   3   67940   11224   1
   9   6   3   39814    9849   1
 -13   6  10   24311   12829  -2
 -13   7   3   24311   12829   1
 -12   5   9   59060   13678  -2
 -12   7   3   59060   13678   1
 -11   4   8   63690    9936  -2
 -11   7   3   63690    9936   1
 -10   3   7  350752   18922  -2
 -10   7   3  350752   18922   1
  -9   2   6   12026    5159  -2
  -9   7   3   12026    5159   1
  -8   7   3    1135    4036   1
  -7   7   3  228546    9655   1
  -6   7   3   23500    7988   1
  -5   7   3   18166    3232   1
  -4   7   3    7382    2768   1
  -3   7   3  493159   13772   1
  -2   7   3  258373    9613   1
  -1   7   3  109572    6135   1
   0   7   3    7995    2580   1
   1   7   3  378439   12251   1
   2   7   3   22079    3882   1
   3   7   3   40567    5041   1
   4   7   3    5819    4302   1
   5   7   3   -2354    4417   1
   6   7   3   65838    9845   1
   7   7   3   -4896    4896   1
   8   7   3   10940    7452   1
 -13   5  10   -5199    7894  -2
 -13   8   3   -5199    7894   1
 -12   4   9   -6154    8389  -2
 -12   8   3   -6154    8389   1
 -11   3   8     -21    6092  -2
 -11   8   3     -21    6092   1
 -10   8   3  132457   16097   1
  -9   8   3   17827    8326   1
  -8   8   3  126167   11868   1
  -7   8   3   63320    7765   1
  -6   8   3  321349   11027   1
  -5   8   3  203517   25119   1
  -4   8   3  235738   11231   1
  -3   8   3  478089   13921   1
  -2   8   3  207353    8271   1
  -1   8   3     -71    2406   1
   0   8   3  815683   20898   1
   1   8   3   82644    6244   1
   2   8   3    -964    4313   1
   3   8   3  108050    7931   1
   4   8   3   26850    8330   1
   5   8   3  170857   14716   1
   6   8   3   15675    6726   1
   7   8   3   10895    6540   1
   8   8   3    4712    6853   1
 -13   4  10   -1102   11155  -2
 -13   9   3   -1102   11155   1
 -12   3   9   24332    9138  -2
 -12   9   3   24332    9138   1
 -11   9   3   13848    8543   1
 -10   9   3     531    5967   1
  -9   9   3    5637    5058   1
  -8   9   3   33217    6874   1
  -7   9   3  125229   11203   1
  -6   9   3   67335    5572   1
  -5   9   3   14685    3224   1
  -4   9   3  247890    9991   1
  -3   9   3 1169369   27854   1
  -2   9   3  576339   16264   1
  -1   9   3   52326    6593   1
   0   9   3  558279   21026   1
   1   9   3    1979    2698   1
   2   9   3   75563    6771   1
   3   9   3   -2136    4347   1
   4   9   3     905    4745   1
   5   9   3   80810   10662   1
   6   9   3   14580    7010   1
   7   9   3    1702    7575   1
 -12  10   3   16974    8248   1
 -11  10   3   84685   11426   1
 -10  10   3   38998    8390   1
  -9  10   3   29678    8119   1
  -8  10   3  178795   14406   1
  -7  10   3   19782    7193   1
  -6  10   3   14933    6028   1
  -5  10   3   34816    5391   1
  -4  10   3   91799    9599   1
  -3  10   3   68259    8202   1
  -2  10   3  199188    9601   1
  -1  10   3   38831    4775   1
   0  10   3  321565   11834   1
   1  10   3  336683   15332   1
   2  10   3    2852    4241   1
   3  10   3   55485    8403   1
   4  10   3   68262   10710   1
   5  10   3    2528    5337   1
   6  10   3   23656   10262   1
   7  10   3   -4728    7914   1
 -12  11   3    2106    6630   1
 -11  11   3   28961    8385   1
 -10  11   3  315174   20601   1
  -9  11   3   45412    7437   1
  -8  11   3   20913    6696   1
  -7  11   3   -2128    3851   1
  -6  11   3   -3373    3373   1
  -5  11   3   47838    5493   1
  -4  11   3   17835    3899   1
  -3  11   3   18871    3775   1
  -2  11   3   35341    4817   1
  -1  11   3  136869    8632   1
   0  11   3  324919   12497   1
   1  11   3  217939   11260   1
   2  11   3   11745    5029   1
   3  11   3   37791    9895   1
   4  11   3   -2856    6366   1
   5  11   3     264    8501   1
   6  11   3  106383   25430   1
 -12  12   3    2335    7864   1
 -11  12   3    6141    6532   1
 -10  12   3   21625    8437   1
  -9  12   3   22155    7101   1
  -8  12   3    7918    5239   1
  -7  12   3    1376    4067   1
  -6  12   3   45497    7255   1
  -5  12   3   29698    8202   1
  -4  12   3    9761    3453   1
  -3  12   3    3595    3158   1
  -2  12   3    -770    2716   1
  -1  12   3   11606    3722   1
   0  12   3    6550    5122   1
   1  12   3   67225    9098   1
   2  12   3   82885   18223   1
   3  12   3   -5809    6406   1
   4  12   3   11104    9636   1
   5  12   3   -3036    7848   1
   6  12   3   18930   11245   1
 -12  13   3    3157    7384   1
 -11  13   3   92225   12653   1
 -10  13   3   47399    9787   1
  -9  13   3   88050   11597   1
  -8  13   3    3761    5594   1
  -7  13   3  554011   23064   1
  -6  13   3  104397   10543   1
  -5  13   3    6224    4233   1
  -4  13   3  127109    9222   1
  -3  13   3  123668   10461   1
  -2  13   3   33362   11046   1
  -1  13   3  499479   36642   1
   0  13   3  195332   15295   1
   1  13   3  276086   17867   1
   2  13   3   64724   18108   1
   3  13   3   14287    9072   1
   4  13   3   -7438    7438   1
   5  13   3   -7242    7242   1
 -12  14   3    2315    6726   1
 -11  14   3   45455   10283   1
 -10  14   3    9227    6754   1
  -9  14   3   31133    9674   1
  -8  14   3   51099    9471   1
  -7  14   3   66574   11118   1
  -6  14   3   10593    5480   1
  -5  14   3   63409    7054   1
  -4  14   3  388209   18795   1
  -3  14   3   18068    6149   1
  -2  14   3   50796    8481   1
  -1  14   3   14809    6005   1
   0  14   3  273345   18628   1
   1  14   3  255034   18841   1
   2  14   3   -1084    7288   1
   3  14   3   39672   12144   1
   4  14   3   76629   15480   1
 -11  15   3   -5261    6411   1
 -10  15   3   -3766    5967   1
  -9  15   3   26273    8320   1
  -8  15   3    3273    6160   1
  -7  15   3   35428   10796   1
  -6  15   3    8223    6921   1
  -5  15   3    8128    7509   1
  -4  15   3    9711    5325   1
  -3  15   3  170973   15410   1
  -2  15   3   81184   10834   1
  -1  15   3  175770   24689   1
   0  15   3    5257    5480   1
   1  15   3   20052   10235   1
   2  15   3    4022    7660   1
   3  15   3  119791   18960   1
   4  15   3   24694   16481   1
 -11  16   3   40778   10372   1
 -10  16   3    9075    6946   1
  -9  16   3    7318    6584   1
  -8  16   3   15774    9730   1
  -7  16   3   14181    8878   1
  -6  16   3   32314   10139   1
  -5  16   3  162868   36310   1
  -4  16   3   31373    7962   1
  -3  16   3  100522   11765   1
  -2  16   3   26679   12801   1
  -1  16   3    -240    5278   1
   0  16   3    3727    5802   1
   1  16   3   64824   18659   1
   2  16   3   13484   10556   1
   3  16   3   25976   31123   1
 -10  17   3   11614    9975   1
  -9  17   3    -581   13015   1
  -8  17   3    7806    9625   1
  -7  17   3   15834    9341   1
  -6  17   3   94563   20980   1
  -5  17   3  126707   16940   1
  -4  17   3    8664    6368   1
  -3  17   3   25157    7366   1
  -2  17   3    1772    5530   1
  -1  17   3    8845    6442   1
   0  17   3   20225   23847   1
   1  17   3   10662    9322   1
   2  17   3   -6180    8246   1
  -9  18   3     838   10138   1
  -8  18   3   -4371    7636   1
  -7  18   3   73865   14820   1
  -6  18   3   -4428    7204   1
  -5  18   3  252299   25078   1
  -4  18   3   35109   10776   1
  -3  18   3   -2627    5732   1
  -2  18   3  157723   15061   1
  -1  18   3   44611    9521   1
   0  18   3   -6331    7633   1
  -8  19   3   17831   15239   1
  -7  19   3    5262   11500   1
  -6  19   3    -659    8768   1
  -5  19   3   19596    9348   1
  -4  19   3   58584   13287   1
  -3  19   3   36473    8986   1
  -2  19   3    8422    7171   1
  -1  19   3    4098    8794   1
  -6  20   3   -1960    8080   1
  -5  20   3    1326    7897   1
  -4  20   3   22436   10517   1
   3 -21   4   17144   15170   1
   4 -21   4   11034   10455   1
   5 -21   4   61080   17442   1
   0 -20   4   30866   15606   1
   1 -20   4  124645   13501   1
   2 -20   4    1891    7766   1
   3 -20   4   25511    9039   1
   4 -20   4   28162    8272   1
   5 -20   4   25769    8965   1
   6 -20   4   -7215    7215   1
   7 -20   4   84892   18017   1
  -1 -19   4   53289   12961   1
   0 -19   4   19684    9235   1
   1 -19   4   12904    5670   1
   2 -19   4   26995    7368   1
   3 -19   4   33687    8149   1
   4 -19   4   90220   11597   1
   5 -19   4    1773    6284   1
   6 -19   4   71534   13053   1
   7 -19   4    6247    6599   1
   8 -19   4    7407    7116   1
  -3 -18   4    -321    9916   1
  -2 -18   4    4182    7823   1
  -1 -18   4   -1546    6777   1
   0 -18   4   28120    7217   1
   1 -18   4  136633   11868   1
   2 -18   4   90382    9621   1
   3 -18   4   -2333    4721   1
   4 -18   4   33427    7826   1
   5 -18   4   71209   10689   1
   6 -18   4   10960    7080   1
   7 -18   4    2324    5746   1
   8 -18   4   18221    7864   1
   9 -18   4    6000    7385   1
  -4 -17   4   -6806    7568   1
  -3 -17   4   17151    7875   1
  -2 -17   4   24681    8010   1
  -1 -17   4   59653    9985   1
   0 -17   4   -2002    4438   1
   1 -17   4   30477    7519   1
   2 -17   4    -909    4195   1
   3 -17   4    1029    4596   1
   4 -17   4   -3234    4750   1
   5 -17   4    8253    7484   1
   6 -17   4  122532   13264   1
   7 -17   4   16219    6780   1
   8 -17   4    -700    5714   1
   9 -17   4   17743    7997   1
  10 -17   4   41602   10559   1
  -5 -16   4   27494   15838   1
  -4 -16   4    7658    7271   1
  -3 -16   4   63187   10821   1
  -2 -16   4   24662    7987   1
  -1 -16   4   46003    9018   1
   0 -16   4  190490   12944   1
   1 -16   4  329445   15686   1
   2 -16   4    8132    4487   1
   3 -16   4   11842    4488   1
   4 -16   4  204627   15738   1
   5 -16   4   51965    8979   1
   6 -16   4    6274    5544   1
   7 -16   4   46528   11798   1
   8 -16   4   93195   18601   1
   9 -16   4   67021   17419   1
  10 -16   4    5971    7422   1
  -5 -15   4    2292    6794   1
  -4 -15   4     608    9827   1
  -3 -15   4   29044    8074   1
  -2 -15   4    9259    5929   1
  -1 -15   4   13836    4975   1
   0 -15   4   37892    6323   1
   1 -15   4    5041    4097   1
   2 -15   4  106934    9309   1
   3 -15   4   47129    6488   1
   4 -15   4   26245    6965   1
   5 -15   4  120074   12503   1
   6 -15   4   -1016    7735   1
   7 -15   4   83902   11471   1
   8 -15   4    2896    5903   1
   9 -15   4   -2184    6447   1
  10 -15   4    6175    7147   1
  -6 -14   4   -6315    6315   1
  -5 -14   4   72895   11683   1
  -4 -14   4  167371   15630   1
  -3 -14   4   32770    8016   1
  -2 -14   4   -2313    5652   1
  -1 -14   4  217986   12652   1
   0 -14   4   32565    5735   1
   1 -14   4   13691    5453   1
   2 -14   4   13091    4384   1
   3 -14   4   66104    7153   1
   4 -14   4   20954    5730   1
   5 -14   4   48846    8263   1
   6 -14   4   32679    7952   1
   7 -14   4   44417    9407   1
   8 -14   4   12403    6658   1
   9 -14   4   64025   10713   1
  10 -14   4   29049    8654   1
  11 -14   4    4184    7316   1
  -7 -13   4   -2697    6678   1
  -6 -13   4    5709    6734   1
  -5 -13   4    6311    6115   1
  -4 -13   4     234    5524   1
  -3 -13   4    9506    5452   1
  -2 -13   4   10175    4020   1
  -1 -13   4    3775    5076   1
   0 -13   4  354833   15245   1
   1 -13   4  113326    8912   1
   2 -13   4    7223    3804   1
   3 -13   4   33363    5572   1
   4 -13   4   19953    5734   1
   5 -13   4  303923   17243   1
   6 -13   4  263175   17557   1
   7 -13   4  100387   19799   1
   8 -13   4  100329   12366   1
   9 -13   4   12675    6520   1
  10 -13   4   26308    8161   1
  11 -13   4   20240    8331   1
  -7 -12   4   -6102    6141   1
  -6 -12   4  136447   15055   1
  -5 -12   4     173    5681   1
  -4 -12   4  638365   25551   1
  -3 -12   4  272635   17724   1
  -2 -12   4     760    2923   1
  -1 -12   4    1467    3083   1
   0 -12   4   38633    5435   1
   1 -12   4  156421   10055   1
   2 -12   4   39771    6620   1
   3 -12   4   55799    7566   1
   4 -12   4  244347   17841   1
   5 -12   4  924063   30466   1
   6 -12   4   76024    9966   1
   7 -12   4   -3839    4039   1
   8 -12   4   13159    6670   1
   9 -12   4  113154   12516   1
  10 -12   4   45599    9702   1
  11   1 -15   18021    8567  -2
  11 -12   4   18021    8567   1
  -8 -11   4   82054   12908   1
  -7 -11   4   30979    8966   1
  -6 -11   4    7498    6425   1
  -5 -11   4    6034    5519   1
  -4 -11   4  249399   17015   1
  -3 -11   4  256780   15354   1
  -2 -11   4    3942    3083   1
  -1 -11   4  298266   11691   1
   0 -11   4    5379    3227   1
   1 -11   4  349763   13854   1
   2 -11   4   42954    5283   1
   3 -11   4   39920    4829   1
   4 -11   4     116    2487   1
   5 -11   4  112331   10586   1
   6 -11   4    9178    5530   1
   7 -11   4  102387   11777   1
   8 -11   4  109972   12456   1
   9 -11   4   12708    6378   1
  10   1 -14   52598   10227  -2
  10 -11   4   52598   10227   1
  11   0 -15   27400    9606  -2
  11 -11   4   27400    9606   1
  -8 -10   4   43734   10385   1
  -7 -10   4   53385    9989   1
  -6 -10   4   97782   12057   1
  -5 -10   4  153892   13747   1
  -4 -10   4  780565   34512   1
  -3 -10   4    7511    3192   1
  -2 -10   4   60400    5861   1
  -1 -10   4  540015   16326   1
   0 -10   4    2080    2703   1
   1 -10   4  120409    9494   1
   2 -10   4  126818    8043   1
   3 -10   4  103938    7238   1
   4 -10   4   24920    3842   1
   5 -10   4   29483    6120   1
   6 -10   4    5314    4442   1
   7 -10   4   72771    9045   1
   8   2 -12  122576   12258  -2
   8 -10   4  122576   12258   1
   9   1 -13   50118    9582  -2
   9 -10   4   50118    9582   1
  10   0 -14   91957   11942  -2
  10 -10   4   91957   11942   1
  11  -1 -15    1075    6413  -2
  11 -10   4    1075    6413   1
  -9  -9   4   13792    7980   1
  -8  -9   4   24969    8462   1
  -7  -9   4   36764    8578   1
  -6  -9   4  267254   18838   1
  -5  -9   4  128242   12169   1
  -4  -9   4     562    4421   1
  -3  -9   4   53281    5391   1
  -2  -9   4     401    2488   1
  -1  -9   4    6235    3029   1
   0  -9   4  997030   24670   1
   1  -9   4  132117   10846   1
   2  -9   4 1101513   26274   1
   3  -9   4    -362    2587   1
   4  -9   4  272165   15420   1
   5  -9   4   68525    8009   1
   6   3 -10    5192    4244  -2
   6  -9   4    5192    4244   1
   7   2 -11  153403   13296  -2
   7  -9   4  153403   13296   1
   8   1 -12   99290   11272  -2
   8  -9   4   99290   11272   1
   9   0 -13   10334    5825  -2
   9  -9   4   10334    5825   1
  10  -1 -14   57099    9848  -2
  10  -9   4   57099    9848   1
  11  -2 -15     617    5772  -2
  11  -9   4     617    5772   1
  -9  -8   4   -2609    6869   1
  -8  -8   4   20617    7854   1
  -7  -8   4   30664    7818   1
  -6  -8   4  141339   25037   1
  -5  -8   4   -3970    3970   1
  -4  -8   4   18331    5128   1
  -3  -8   4    3523    2597   1
  -2  -8   4 1099091   26546   1
  -1  -8   4  211985    8926   1
   0  -8   4 1466019   33078   1
   1  -8   4    2174    2576   1
   2  -8   4   13237    3104   1
   3  -8   4  103640    6415   1
   4  -8   4   71680    4868   1
   5   3  -9   55255    7107  -2
   5  -8   4   55255    7107   1
   6   2 -10   51922    8538  -2
   6  -8   4   51922    8538   1
   7   1 -11   43082    7608  -2
   7  -8   4   43082    7608   1
   8   0 -12   25734   13853  -2
   8  -8   4   25734   13853   1
   9  -1 -13   16058    6562  -2
   9  -8   4   16058    6562   1
  10  -2 -14   62855    9895  -2
  10  -8   4   62855    9895   1
  11  -8   4   21257   11652   1
 -10  -7   4   14046    9866   1
  -9  -7   4   20739    7843   1
  -8  -7   4    6074    5661   1
  -7  -7   4    2783    5152   1
  -6  -7   4  201649   15264   1
  -5  -7   4  109208   17767   1
  -4  -7   4  189055   12865   1
  -3  -7   4    8399    2827   1
  -2  -7   4   11575    3075   1
  -1  -7   4   25840    3656   1
   0  -7   4  201881    8295   1
   1  -7   4  136916    6965   1
   2   5  -6   38702    4074  -2
   2  -7   4   38702    4074   1
   3   4  -7    6430    2544  -2
   3  -7   4    6430    2544   1
   4   3  -8 1503555   33752  -2
   4  -7   4 1503555   33752   1
   6   1 -10    6100    4218  -2
   6  -7   4    6100    4218   1
   7   0 -11   49503    8834  -2
   7  -7   4   49503    8834   1
   8  -1 -12  185251   14391  -2
   8  -7   4  185251   14391   1
   9  -2 -13    4404    5660  -2
   9  -7   4    4404    5660   1
  10  -7   4  102496   11722   1
  11  -7   4   -4610    8194   1
 -10  -6   4   34057    8899   1
  -9  -6   4   27247    8436   1
  -8  -6   4  163832   19541   1
  -7  -6   4  322959   18718   1
  -6  -6   4   31505    8932   1
  -5  -6   4   93395    9488   1
  -4  -6   4  204221   13046   1
  -3  -6   4  587757   15962   1
  -2  -6   4   28864    3710   1
  -1  -6   4  244282    9710   1
   0  -6   4 1207865   30075   1
   1   5  -5   95865    5704  -2
   1  -6   4   95865    5704   1
   2   4  -6 1001329   23104  -2
   2  -6   4 1001329   23104   1
   3   3  -7   54163    4330  -2
   3  -6   4   54163    4330   1
   4   2  -8  463372   13363  -2
   4  -6   4  463372   13363   1
   5   1  -9   97309    6189  -2
   5  -6   4   97309    6189   1
   6   0 -10   57342    5262  -2
   6  -6   4   57342    5262   1
   7  -1 -11   -2528    3873  -2
   7  -6   4   -2528    3873   1
   8  -2 -12  377542   18180  -2
   8  -6   4  377542   18180   1
   9  -6   4    8244    5652   1
  10  -6   4   27994   23456   1
  11  -6   4   10268   12484   1
 -11  -5   4    9565   10091   1
 -10  -5   4  103239   13293   1
  -9  -5   4   -4918    4918   1
  -8  -5   4   -4448    4550   1
  -7  -5   4  248718   16974   1
  -6  -5   4   77434    8972   1
  -5  -5   4   -3657    3657   1
  -4  -5   4   79236    8722   1
  -3  -5   4  205668    7782   1
  -2  -5   4   -1082    2584   1
  -1  -5   4  501745   21427   1
   0   5  -4  224763    9534  -2
   0  -5   4  224763    9534   1
   1   4  -5   86475    7281  -2
   1  -5   4   86475    7281   1
   2   3  -6  433744   13800  -2
   2  -5   4  433744   13800   1
   3   2  -7  776718   18870  -2
   3  -5   4  776718   18870   1
   4   1  -8  897388   21918  -2
   4  -5   4  897388   21918   1
   5   0  -9  212203    9455  -2
   5  -5   4  212203    9455   1
   6  -1 -10   43920    5404  -2
   6  -5   4   43920    5404   1
   7  -5   4   10542    3578   1
   8  -5   4  197840   14022   1
   9  -5   4    3931    5026   1
  10  -5   4    4766    7742   1
  11  -5   4   15904   10025   1
 -11  -4   4   34870    9617   1
 -10  -4   4  212637   19807   1
  -9  -4   4   18770    9023   1
  -8  -4   4    1678    5316   1
  -7  -4   4  201975   14659   1
  -6  -4   4   95013    9985   1
  -5  -4   4  209293   29012   1
  -4  -4   4  463135   34778   1
  -3  -4   4     393    2140   1
  -2   6  -2  151130    6232  -2
  -2  -4   4  151130    6232   1
  -1   5  -3  557718   13753  -2
  -1  -4   4  557718   13753   1
   0   4  -4 1047368   22722  -2
   0  -4   4 1047368   22722   1
   1   3  -5 1396004   29477  -2
   1  -4   4 1396004   29477   1
   2   2  -6  105777    5863  -2
   2  -4   4  105777    5863   1
   3   1  -7   27541    3532  -2
   3  -4   4   27541    3532   1
   4   0  -8    4578    2521  -2
   4  -4   4    4578    2521   1
   5  -1  -9  842892   21561  -2
   5  -4   4  842892   21561   1
   6  -4   4   32202    4395   1
   7  -4   4    6808    4060   1
   8  -4   4   46784    7597   1
   9  -4   4    7304    7478   1
  10  -4   4   60769   13449   1
  11  -4   4   34364   12145   1
 -11  -3   4   -1528    6187   1
 -10  -3   4   39185   10058   1
  -9  -3   4   -2941    5074   1
  -8  -3   4  125352   12396   1
  -7  -3   4    1239    5388   1
  -6  -3   4  310149   14948   1
  -5  -3   4  206623   12675   1
  -4  -3   4   70821    4456   1
  -3  -3   4  156915    6479   1
  -2   5  -2   85883    5844  -2
  -2  -3   4   85883    5844   1
  -1   4  -3    9538    2263  -2
  -1  -3   4    9538    2263   1
   0   3  -4  231508   17164  -2
   0  -3   4  231508   17164   1
   1   2  -5   76892    4459  -2
   1  -3   4   76892    4459   1
   2   1  -6   40902    3755  -2
   2  -3   4   40902    3755   1
   3   0  -7  279050    9132  -2
   3  -3   4  279050    9132   1
   4  -1  -8  883262   21610  -2
   4  -3   4  883262   21610   1
   5  -3   4  303841   10889   1
   6  -3   4   89616    7016   1
   7  -3   4  193951   11166   1
   8  -3   4  210020   11931   1
   9  -3   4   -2143    6939   1
  10  -3   4    7926    8739   1
  11  -3   4   75180   16538   1
 -11  -2   4  108887   13354   1
 -10  -2   4  162346   19651   1
  -9  -2   4  241781   17535   1
  -8  -2   4  586544   23122   1
  -7  -2   4  310461   15113   1
  -6  -2   4  243597   16931   1
  -5  -2   4   51831    4234   1
  -4  -2   4   13611    2666   1
  -3   5  -1 1541209   32848  -2
  -3  -2   4 1541209   32848   1
  -2   4  -2   10967    2394  -2
  -2  -2   4   10967    2394   1
  -1   3  -3  478643   11307  -2
  -1  -2   4  478643   11307   1
   0   2  -4  421876   12473  -2
   0  -2   4  421876   12473   1
   1   1  -5  729866   16512  -2
   1  -2   4  729866   16512   1
   2   0  -6  853733   27754  -2
   2  -2   4  853733   27754   1
   3  -1  -7  211916    7864  -2
   3  -2   4  211916    7864   1
   4  -2   4  558251   15413   1
   5  -2   4   88508    6700   1
   6  -2   4    2937    3060   1
   7  -2   4    -318    3098   1
   8  -2   4   86158    9912   1
   9  -2   4   42186   11023   1
  10  -2   4    8577    8999   1
  11  -2   4  159016   21110   1
 -12  -1   4   11477   16226   1
 -11  -1   4    8662    6851   1
 -10  -1   4    4368    5240   1
  -9  -1   4  156898   13183   1
  -8  -1   4    5914    4509   1
  -7  -1   4   28195    4127   1
  -6  -1   4   14235    2827   1
  -5  -1   4   39869    3903   1
  -4   5   0  164422   14690  -2
  -4  -1   4  164422   14690   1
  -3   4  -1  266677    8286  -2
  -3  -1   4  266677    8286   1
  -2   3  -2  354016    9491  -2
  -2  -1   4  354016    9491   1
  -1   2  -3  214224    6178  -2
  -1  -1   4  214224    6178   1
   0   1  -4  101273    5559  -2
   0  -1   4  101273    5559   1
   1   0  -5   19345    2900  -2
   1  -1   4   19345    2900   1
   2  -1  -6   14881    3198  -2
   2  -1   4   14881    3198   1
   3  -1   4  234284    8439   1
   4  -1   4  301212   15444   1
   5  -1   4  184564    8881   1
   6  -1   4   45411    8101   1
   7  -1   4  173027   15484   1
   8  -1   4   43432    7703   1
   9  -1   4   40668    8171   1
  10  -1   4   17158    9785   1
  11  -1   4    2028    9295   1
 -12   0   4   22835   15629   1
 -11   0   4    7831    8375   1
 -10   0   4    -697    4864   1
  -9   0   4  379177   19243   1
  -8   0   4   12980    4502   1
  -6   0   4   46817    4736   1
  -5   5   1  874736   21219  -2
  -5   0   4  874736   21219   1
  -4   4   0 1011368   23193  -2
  -4   0   4 1011368   23193   1
  -3   3  -1  302208    9106  -2
  -3   0   4  302208    9106   1
  -2   2  -2   27122    3689  -2
  -2   0   4   27122    3689   1
  -1   1  -3  569182   25104  -2
  -1   0   4  569182   25104   1
   0   0  -4  904822   20035  -2
   0   0   4  904822   20035   1
   1  -1  -5 1424632   30080  -2
   1   0   4 1424632   30080   1
   2  -2  -6  740818   17776  -2
   2   0   4  740818   17776   1
   3   0   4  395977   16630   1
   4   0   4  416521   12788   1
   5   0   4  215452    9738   1
   6   0   4    2051    3505   1
   7   0   4   33168    6824   1
   8   0   4    7837    5522   1
   9   0   4   10172    6755   1
  10   0   4    1139    7180   1
 -12   1   4    2456    8296   1
 -11   1   4   -6037    6037   1
 -10   1   4  170254   13921   1
  -9   1   4   86186   13249   1
  -8   1   4   24954    4401   1
  -7   1   4  290969   10767   1
  -6   5   2   44138    4311  -2
  -6   1   4   44138    4311   1
  -5   4   1  101435    7696  -2
  -5   1   4  101435    7696   1
  -4   3   0   95661   10223  -2
  -4   1   4   95661   10223   1
  -3   2  -1 1408088   30058  -2
  -3   1   4 1408088   30058   1
  -2   1  -2  266493    7763  -2
  -2   1   4  266493    7763   1
  -1   0  -3  448515   12582  -2
  -1   1   4  448515   12582   1
   0  -1  -4 1047826   22367  -2
   0   1   4 1047826   22367   1
   1   1   4  910200   20465   1
   2   1   4   20676    3511   1
   3   1   4  197694    9260   1
   4   1   4  274548   10080   1
   5   1   4    1028    2769   1
   6   1   4  151452    9411   1
   7   1   4  218952   15708   1
   8   1   4  163114   14326   1
   9   1   4    4268    5257   1
  10   1   4   -2832    7331   1
 -12   2   4    5237   12900   1
 -11   2   4  109931   16925   1
 -10   2   4    7452    5926   1
  -9   2   4   44340    8559   1
  -8   2   4   74687    7858   1
  -7   5   3   82825    6462  -2
  -7   2   4   82825    6462   1
  -6   4   2   55189    5134  -2
  -6   2   4   55189    5134   1
  -5   3   1  139472   10289  -2
  -5   2   4  139472   10289   1
  -4   2   0   32547    3711  -2
  -4   2   4   32547    3711   1
  -3   1  -1  925222   20791  -2
  -3   2   4  925222   20791   1
  -2   0  -2 2135861   43317  -2
  -2   2   4 2135861   43317   1
  -1  -1  -3  213022   11572  -2
  -1   2   4  213022   11572   1
   0   2   4 1928063   39352   1
   1   2   4   21012    3034   1
   2   2   4    7398    2647   1
   3   2   4  103532    6575   1
   4   2   4 1165840   28026   1
   5   2   4  110137    7662   1
   6   2   4   45270    7267   1
   7   2   4    7843    5458   1
   8   2   4   10143    6299   1
   9   2   4    2096    5372   1
  10   2   4     570    6809   1
 -12   3   4    1035    7241   1
 -11   3   4   64237   13015   1
 -10   3   4   65113   11659   1
  -9   6   5  217454   11324  -2
  -9   3   4  217454   11324   1
  -8   5   4  115028    8077  -2
  -8   3   4  115028    8077   1
  -7   4   3  116108    7788  -2
  -7   3   4  116108    7788   1
  -6   3   2  228739    9299  -2
  -6   3   4  228739    9299   1
  -5   2   1   40283    4306  -2
  -5   3   4   40283    4306   1
  -4   1   0  485807   13237  -2
  -4   3   4  485807   13237   1
  -3   3   4 1179442   26245   1
  -2   3   4     901    2000   1
  -1   3   4 2074147   49805   1
   0   3   4  161213    5745   1
   1   3   4  350366   10306   1
   2   3   4    6366    2680   1
   3   3   4   33308    4330   1
   4   3   4   75774    8805   1
   5   3   4    8980    3308   1
   6   3   4   -1077    5146   1
   7   3   4    1502    4966   1
   8   3   4  210716   17161   1
   9   3   4   58063   11750   1
  10   3   4   -7350    7350   1
 -13   4   4   17328   10543   1
 -12   4   4   21344    9570   1
 -11   4   4   22986    9151   1
 -10   6   6   89099   13903  -2
 -10   4   4   89099   13903   1
  -9   5   5  384273   14224  -2
  -9   4   4  384273   14224   1
  -8   4   4 1882448   43263  -2
  -8   4   4 1882448   43263   1
  -7   3   3  108702    7448  -2
  -7   4   4  108702    7448   1
  -6   2   2  267479    9915  -2
  -6   4   4  267479    9915   1
  -5   4   4   67068   11740   1
  -4   4   4  961599   22354   1
  -3   4   4   85900    5166   1
  -2   4   4   32348    3423   1
  -1   4   4   72857    6228   1
   0   4   4  162260    8368   1
   1   4   4  837688   20144   1
   2   4   4   40191    4712   1
   3   4   4    1398    2536   1
   4   4   4   40845    4717   1
   5   4   4  303127   11852   1
   6   4   4   10171    5507   1
   7   4   4   -1178    4870   1
   8   4   4  217600   17565   1
   9   4   4   -1957    6175   1
 -13   5   4   12175   15491   1
 -12   5   4    5855    8095   1
 -11   6   7   10281    7960  -2
 -11   5   4   10281    7960   1
 -10   5   6   56204    9092  -2
 -10   5   4   56204    9092   1
  -9   4   5  116341   10951  -2
  -9   5   4  116341   10951   1
  -8   3   4  243067   11130  -2
  -8   5   4  243067   11130   1
  -7   2   3   52308    5199  -2
  -7   5   4   52308    5199   1
  -6   5   4  204129    9759   1
  -5   5   4   55740    4802   1
  -4   5   4  136423   12303   1
  -3   5   4  718026   17550   1
  -2   5   4  294155   11339   1
  -1   5   4   71638    8659   1
   0   5   4  139654    5942   1
   1   5   4  272923    9480   1
   2   5   4  411599   12943   1
   3   5   4  382989   12764   1
   4   5   4    8131    3377   1
   5   5   4    4898    4742   1
   6   5   4   19584    6327   1
   7   5   4    9517    5768   1
   8   5   4   84536   12000   1
   9   5   4   -2004    6835   1
 -13   7   9   78027   32156  -2
 -13   6   4   78027   32156   1
 -12   6   8   26536   12140  -2
 -12   6   4   26536   12140   1
 -11   5   7    5153    7697  -2
 -11   6   4    5153    7697   1
 -10   4   6  246404   26411  -2
 -10   6   4  246404   26411   1
  -9   3   5   72203    8978  -2
  -9   6   4   72203    8978   1
  -8   6   4   17615    5730   1
  -7   6   4  160094    8553   1
  -6   6   4  254867    9751   1
  -5   6   4  143212    7580   1
  -4   6   4     191    2310   1
  -3   6   4   98508    6710   1
  -2   6   4   22358    3035   1
  -1   6   4  179358    6885   1
   0   6   4   98415    5505   1
   1   6   4    2037    2520   1
   2   6   4    -839    2541   1
   3   6   4    1417    2786   1
   4   6   4   36379    5136   1
   5   6   4    8580    5574   1
   6   6   4  563905   24254   1
   7   6   4  211244   17301   1
   8   6   4    5315    6839   1
   9   6   4    8723    7700   1
 -13   6   9   94326   21253  -2
 -13   7   4   94326   21253   1
 -12   5   8    1236    8676  -2
 -12   7   4    1236    8676   1
 -11   4   7   22277    7785  -2
 -11   7   4   22277    7785   1
 -10   3   6  472381   21498  -2
 -10   7   4  472381   21498   1
  -9   7   4   95198   10851   1
  -8   7   4   26853    6417   1
  -7   7   4   33359    4730   1
  -6   7   4   99422   10098   1
  -5   7   4   24428    3920   1
  -4   7   4   92152    7054   1
  -3   7   4      72    3155   1
  -2   7   4  157492    7220   1
  -1   7   4  224749    8066   1
   0   7   4   48195    4277   1
   1   7   4  144445    7668   1
   2   7   4    6525    3118   1
   3   7   4   66827    6481   1
   4   7   4   25004    6100   1
   5   7   4    5239    5438   1
   6   7   4  139423   13891   1
   7   7   4    -627    5725   1
   8   7   4     941    6294   1
 -13   5   9   26713   11627  -2
 -13   8   4   26713   11627   1
 -12   4   8   11898    8206  -2
 -12   8   4   11898    8206   1
 -11   3   7  320344   28550  -2
 -11   8   4  320344   28550   1
 -10   8   4  151763   13857   1
  -9   8   4  155094   13670   1
  -8   8   4  173132   13341   1
  -7   8   4  453153   14363   1
  -6   8   4  304828   10888   1
  -5   8   4  795361   20889   1
  -4   8   4  645261   17903   1
  -3   8   4 1431471   32512   1
  -2   8   4  959180   23342   1
  -1   8   4   24859    3343   1
   0   8   4   12116    2978   1
   1   8   4  471040   15811   1
   2   8   4   19470    4085   1
   3   8   4   19884    4496   1
   4   8   4    4079    4421   1
   5   8   4   13007    6111   1
   6   8   4   20856    7688   1
   7   8   4   14363    7717   1
   8   8   4   54207   14092   1
 -13   4   9   -2260    7871  -2
 -13   9   4   -2260    7871   1
 -12   9   4   17152    8291   1
 -11   9   4   24735    8069   1
 -10   9   4   61055   12354   1
  -9   9   4  178006   14414   1
  -8   9   4  114734   15802   1
  -7   9   4    2811    4152   1
  -6   9   4   -2285    2647   1
  -5   9   4    4202    2695   1
  -4   9   4  214964    9343   1
  -3   9   4  182728    8549   1
  -2   9   4   -1933    2026   1
  -1   9   4  162285    7943   1
   0   9   4     999    2458   1
   1   9   4   65079    6120   1
   2   9   4   -2722    2910   1
   3   9   4   19069    5542   1
   4   9   4   28707    7300   1
   5   9   4    8736    8583   1
   6   9   4     513    7824   1
   7   9   4   30196   12088   1
 -12  10   4   14000    9585   1
 -11  10   4   23387    7519   1
 -10  10   4    4154    5516   1
  -9  10   4   13458    6428   1
  -8  10   4   49713    8985   1
  -7  10   4   32954    8460   1
  -6  10   4    4196    3117   1
  -5  10   4   21958    3971   1
  -4  10   4    8643    5049   1
  -3  10   4    -481    2407   1
  -2  10   4   19738    3587   1
  -1  10   4    9180    3158   1
   0  10   4   20952    4144   1
   1  10   4    4740    3368   1
   2  10   4    2576    3989   1
   3  10   4   31261   14367   1
   4  10   4    5752    7512   1
   5  10   4   -5873    5873   1
   6  10   4   -7689    7689   1
   7  10   4   42277   13467   1
 -12  11   4     154    6415   1
 -11  11   4    2535    6155   1
 -10  11   4   -1027    7300   1
  -9  11   4   39106    8084   1
  -8  11   4   23892    7015   1
  -7  11   4  259779   15732   1
  -6  11   4   20017    4306   1
  -5  11   4    3324    3172   1
  -4  11   4   -1002    2552   1
  -3  11   4   61283    5798   1
  -2  11   4    1194    3412   1
  -1  11   4   20506    4048   1
   0  11   4  176934   13307   1
   1  11   4    7902    5248   1
   2  11   4  100956   10786   1
   3  11   4   74129   13661   1
   4  11   4   50689   12151   1
   5  11   4    1764    7269   1
   6  11   4    9427   12234   1
 -12  12   4   25327   10454   1
 -11  12   4   11043    7339   1
 -10  12   4  110459   13073   1
  -9  12   4   10656    9325   1
  -8  12   4  121975   13262   1
  -7  12   4   52819   13983   1
  -6  12   4    8372    4883   1
  -5  12   4   10721    4989   1
  -4  12   4  206748   12735   1
  -3  12   4    3069    3099   1
  -2  12   4    4041    4837   1
  -1  12   4    2609    4592   1
   0  12   4    4280    5067   1
   1  12   4  215104   15855   1
   2  12   4  295135   34497   1
   3  12   4     245    9090   1
   4  12   4   40055   12418   1
   5  12   4    2701   10880   1
 -12  13   4     361    6966   1
 -11  13   4    8055    7157   1
 -10  13   4   20806   14830   1
  -9  13   4   38772    9524   1
  -8  13   4   24612   11308   1
  -7  13   4  475123   21100   1
  -6  13   4  235288   15922   1
  -5  13   4   22039    4695   1
  -4  13   4  181716   13631   1
  -3  13   4   12334    5693   1
  -2  13   4   12394    6534   1
  -1  13   4    6530    5047   1
   0  13   4    4567    5214   1
   1  13   4   26323    8282   1
   2  13   4   28102   18292   1
   3  13   4   18568   18407   1
   4  13   4    1243   12487   1
   5  13   4   73672   21301   1
 -12  14   4   14059   12721   1
 -11  14   4  115160   14358   1
 -10  14   4  131429   14922   1
  -9  14   4   12152    6642   1
  -8  14   4   72543   10508   1
  -7  14   4  203373   15792   1
  -6  14   4   43473   10436   1
  -5  14   4   93896   10372   1
  -4  14   4  124621   11831   1
  -3  14   4    3772    5158   1
  -2  14   4  318931   17706   1
  -1  14   4  232727   17088   1
   0  14   4  114648   12424   1
   1  14   4    1074    6941   1
   2  14   4   26320   21046   1
   3  14   4   41353   17812   1
   4  14   4   -1664    9495   1
 -11  15   4   21071    8830   1
 -10  15   4    -169    6192   1
  -9  15   4   70030   17845   1
  -8  15   4   19457    7758   1
  -7  15   4   73146   13206   1
  -6  15   4  337678   27083   1
  -5  15   4   -1407    6509   1
  -4  15   4  360173   19968   1
  -3  15   4   65169   15150   1
  -2  15   4    1390    5135   1
  -1  15   4   95637   11783   1
   0  15   4   22767    7458   1
   1  15   4  220467   24166   1
   2  15   4    1197   20036   1
   3  15   4   58860   22768   1
 -11  16   4    3720    7719   1
 -10  16   4   11164   24834   1
  -9  16   4    3159    9719   1
  -8  16   4   27603   13081   1
  -7  16   4    5276    7783   1
  -6  16   4   60226   12944   1
  -5  16   4   48355   11069   1
  -4  16   4   -1072    5015   1
  -3  16   4   30033    8060   1
  -2  16   4   15450    6818   1
  -1  16   4   60587   10084   1
   0  16   4    8016    7587   1
   1  16   4   18023   10377   1
   2  16   4   -2503    8820   1
 -10  17   4   -8342    8342   1
  -9  17   4    6793    9073   1
  -8  17   4   -6819    6819   1
  -7  17   4   19784    9316   1
  -6  17   4  105461   16067   1
  -5  17   4   39257   17328   1
  -4  17   4   67889   10701   1
  -3  17   4   -3060    5356   1
  -2  17   4   61045   15213   1
  -1  17   4    3152    5910   1
   0  17   4    9639    9963   1
   1  17   4   42440   13592   1
  -9  18   4    2610    9040   1
  -8  18   4  118417   18546   1
  -7  18   4  114989   33326   1
  -6  18   4  123495   21207   1
  -5  18   4   43845   11863   1
  -4  18   4   15900    9385   1
  -3  18   4   17922    7103   1
  -2  18   4   20285    7713   1
  -1  18   4  110272   19165   1
   0  18   4    -877    9296   1
  -8  19   4   15356   10632   1
  -7  19   4   51480   13302   1
  -6  19   4   -1437   10352   1
  -5  19   4    7066    8460   1
  -4  19   4  -11110   11110   1
  -3  19   4   11013    7372   1
  -2  19   4   -6483    6483   1
   3 -21   5    -932    8293   1
   4 -21   5  123621   14091   1
   5 -21   5  151021   29376   1
   0 -20   5   25813   10223   1
   1 -20   5   11720    6648   1
   2 -20   5   -4362    4872   1
   3 -20   5   35454    8600   1
   4 -20   5   13345    7631   1
   5 -20   5   86351   12609   1
   6 -20   5   34344    9646   1
   7 -20   5   -8987    9416   1
  -1 -19   5   30377    8867   1
   0 -19   5  102527   13109   1
   1 -19   5    -362    4920   1
   2 -19   5   74327   10408   1
   3 -19   5   31659    8619   1
   4 -19   5    6718    5784   1
   5 -19   5    7520    6930   1
   6 -19   5   -5549    5549   1
   7 -19   5  235215   19822   1
   8 -19   5  111619   14410   1
  -3 -18   5   13737    9313   1
  -2 -18   5   15305    7494   1
  -1 -18   5    4561    6189   1
   0 -18   5     787    4743   1
   1 -18   5   29258    6967   1
   2 -18   5    2507    4977   1
   3 -18   5   39433   14476   1
   4 -18   5   -3393    4938   1
   5 -18   5    7199    6257   1
   6 -18   5   23358    8118   1
   7 -18   5    3970    6177   1
   8 -18   5    8716    7429   1
   9 -18   5   57915   11520   1
  -4 -17   5    1308    7872   1
  -3 -17   5    -221    6181   1
  -2 -17   5    4337    6216   1
  -1 -17   5   79363   16315   1
   0 -17   5  226902   14221   1
   1 -17   5  119730   10495   1
   2 -17   5  337512   27069   1
   3 -17   5   -4531    7019   1
   4 -17   5   56405    9161   1
   5 -17   5   63140   10156   1
   6 -17   5    3963    5751   1
   7 -17   5   -1495    5872   1
   8 -17   5   12572    7900   1
   9 -17   5    7979    8003   1
  -5 -16   5   13459    8548   1
  -4 -16   5     503    6558   1
  -3 -16   5  137251   19534   1
  -2 -16   5   10064    6130   1
  -1 -16   5   -3718    3718   1
   0 -16   5    7451    6489   1
   1 -16   5     891    4354   1
   2 -16   5   46440    7488   1
   3 -16   5   39566    6527   1
   4 -16   5   94230   11298   1
   5 -16   5   58988    9483   1
   6 -16   5    1660    5562   1
   7 -16   5   40615    8810   1
   8 -16   5    3833    6790   1
   9 -16   5   -5547    5669   1
  10 -16   5    2867    7242   1
  -5 -15   5    2191    6913   1
  -4 -15   5  195372   17258   1
  -3 -15   5   47713    9165   1
  -2 -15   5   -1713    4840   1
  -1 -15   5   98597    9091   1
   0 -15   5  120373   11575   1
   1 -15   5    9453    4176   1
   2 -15   5   23524    5202   1
   3 -15   5  132505   12384   1
   4 -15   5  127690   12374   1
   5 -15   5   13533    6244   1
   6 -15   5   88713   15045   1
   7 -15   5  213033   19246   1
   8 -15   5   50261    9462   1
   9 -15   5   19710    7988   1
  10 -15   5    2681    6892   1
  -6 -14   5   69413   12097   1
  -5 -14   5   20137    7982   1
  -4 -14   5   50877    9802   1
  -3 -14   5   27115    7154   1
  -2 -14   5  263925   23503   1
  -1 -14   5    1941    3936   1
   0 -14   5     701    3580   1
   1 -14   5   26950    5119   1
   2 -14   5   20692    6002   1
   3 -14   5   32081    7434   1
   4 -14   5   43051    8474   1
   5 -14   5   13495    5889   1
   6 -14   5   43563   10419   1
   7 -14   5   29630    7592   1
   8 -14   5   -1038    5978   1
   9 -14   5   -2355    5855   1
  10 -14   5   21802    8126   1
  11 -14   5   -3168   11660   1
  -7 -13   5       9    7265   1
  -6 -13   5   61359   11028   1
  -5 -13   5   28167    8382   1
  -4 -13   5   76033   10956   1
  -3 -13   5    7759    5260   1
  -2 -13   5    4902    3678   1
  -1 -13   5   17225    4668   1
   0 -13   5   45922    6091   1
   1 -13   5   49489    8593   1
   2 -13   5  502438   21784   1
   3 -13   5   -2555    3001   1
   4 -13   5  218264   22454   1
   5 -13   5  704690   32175   1
   6 -13   5   -1460    4393   1
   7 -13   5    6955    5728   1
   8 -13   5    -280    5827   1
   9 -13   5    4272    6276   1
  10 -13   5   20018    7705   1
  11 -13   5    7016    7140   1
  -7 -12   5   79748   12569   1
  -6 -12   5  140497   15251   1
  -5 -12   5   -5302    6617   1
  -4 -12   5  680719   26782   1
  -3 -12   5   45888    7851   1
  -2 -12   5   10924    5863   1
  -1 -12   5    3910    3387   1
   0 -12   5  717774   20609   1
   1 -12   5  147377    9541   1
   2 -12   5   33583    5817   1
   3 -12   5    2504    2987   1
   4 -12   5  270618   12800   1
   5 -12   5   55954    8298   1
   6 -12   5   22575    6392   1
   7 -12   5    7820    6311   1
   8 -12   5   -1764    4850   1
   9 -12   5   60861   11004   1
  10   2 -15  106580   13158  -2
  10 -12   5  106580   13158   1
  11   1 -16  100407   18594  -2
  11 -12   5  100407   18594   1
  -8 -11   5   -5838    5838   1
  -7 -11   5   51403   10564   1
  -6 -11   5    6647    8069   1
  -5 -11   5 1421297   44363   1
  -4 -11   5  777118   28775   1
  -3 -11   5  291423   15599   1
  -2 -11   5   37643    5320   1
  -1 -11   5   13708    5406   1
   0 -11   5  133553    9475   1
   1 -11   5   31822    4649   1
   2 -11   5   12917    5260   1
   3 -11   5  226010   15731   1
   4 -11   5  142829    8683   1
   5 -11   5  176669   13388   1
   6 -11   5   22079   10105   1
   7 -11   5    4290    4527   1
   8 -11   5   35697    7924   1
   9   2 -14    -309    5405  -2
   9 -11   5    -309    5405   1
  10   1 -15   47256    9400  -2
  10 -11   5   47256    9400   1
  11   0 -16   15865    8196  -2
  11 -11   5   15865    8196   1
  -9 -10   5   -4000    6466   1
  -8 -10   5    8699    7699   1
  -7 -10   5   20728    7657   1
  -6 -10   5   -2332    5296   1
  -5 -10   5  129724   12869   1
  -4 -10   5   30529    6997   1
  -3 -10   5  170658   13417   1
  -2 -10   5   82220    6769   1
  -1 -10   5  286880   13099   1
   0 -10   5  231716    9697   1
   1 -10   5    2681    2876   1
   2 -10   5  263836   10230   1
   3 -10   5   68117    5980   1
   4 -10   5   38035    4507   1
   5 -10   5   44781    6912   1
   6 -10   5   17399    9181   1
   7   3 -12   75104    9474  -2
   7 -10   5   75104    9474   1
   8   2 -13   47182   10980  -2
   8 -10   5   47182   10980   1
   9   1 -14   53474    9520  -2
   9 -10   5   53474    9520   1
  10   0 -15    9431    6210  -2
  10 -10   5    9431    6210   1
  11  -1 -16   70003   11310  -2
  11 -10   5   70003   11310   1
  -9  -9   5   14626    8214   1
  -8  -9   5   24052   13426   1
  -7  -9   5  139646   18369   1
  -6  -9   5   44791    8777   1
  -5  -9   5  149942   15510   1
  -4  -9   5   27346   14176   1
  -3  -9   5   16245    3492   1
  -2  -9   5   74589    6367   1
  -1  -9   5  251967   14790   1
   0  -9   5  218762    9030   1
   1  -9   5  134631    8322   1
   2  -9   5  342872   11510   1
   3  -9   5   14376    3417   1
   4  -9   5  153020    7848   1
   5   4 -10   35573    3999  -2
   5  -9   5   35573    3999   1
   6   3 -11  290550   17826  -2
   6  -9   5  290550   17826   1
   7   2 -12   75826    9354  -2
   7  -9   5   75826    9354   1
   8   1 -13  211850   15833  -2
   8  -9   5  211850   15833   1
   9   0 -14   67288   25543  -2
   9  -9   5   67288   25543   1
  10  -1 -15   19427    7634  -2
  10  -9   5   19427    7634   1
  11  -2 -16   50263   11719  -2
  11  -9   5   50263   11719   1
 -10  -8   5  152817   20507   1
  -9  -8   5    4583    6646   1
  -8  -8   5  103413   12395   1
  -7  -8   5   13032    6968   1
  -6  -8   5   41216    8053   1
  -5  -8   5   19698    6806   1
  -4  -8   5  213735   14764   1
  -3  -8   5  400676   16437   1
  -2  -8   5  358169   11919   1
  -1  -8   5  128542    7697   1
   0  -8   5   41124    4404   1
   1  -8   5   31567    4040   1
   2  -8   5  276388    9799   1
   3   5  -8   13968    5132  -2
   3  -8   5   13968    5132   1
   4   4  -9  188915   12820  -2
   4  -8   5  188915   12820   1
   5   3 -10   62383    8591  -2
   5  -8   5   62383    8591   1
   6   2 -11  140947   11692  -2
   6  -8   5  140947   11692   1
   7   1 -12   41392    7451  -2
   7  -8   5   41392    7451   1
   8   0 -13    4286    5289  -2
   8  -8   5    4286    5289   1
   9  -1 -14  101360   11388  -2
   9  -8   5  101360   11388   1
  10  -2 -15   70930   10818  -2
  10  -8   5   70930   10818   1
  11  -8   5   -2543    9847   1
 -10  -7   5    9210    7201   1
  -9  -7   5    -321    5503   1
  -8  -7   5   26418    8618   1
  -7  -7   5  139005   19564   1
  -6  -7   5  360321   23020   1
  -5  -7   5  283822   15419   1
  -4  -7   5  240089   13854   1
  -3  -7   5  607932   19455   1
  -2  -7   5  634625   17029   1
  -1  -7   5   12732    4174   1
   0  -7   5  763752   19029   1
   1  -7   5  405859   11967   1
   2   5  -7  335522   10652  -2
   2  -7   5  335522   10652   1
   3   4  -8  381203   11692  -2
   3  -7   5  381203   11692   1
   4   3  -9    8941    2738  -2
   4  -7   5    8941    2738   1
   5   2 -10  479640   19632  -2
   5  -7   5  479640   19632   1
   6   1 -11  245527   11448  -2
   6  -7   5  245527   11448   1
   7   0 -12    8271    5034  -2
   7  -7   5    8271    5034   1
   8  -1 -13   55208    9363  -2
   8  -7   5   55208    9363   1
   9  -7   5  129827   18732   1
  10  -7   5   60662    9316   1
  11  -7   5   64560   14510   1
 -10  -6   5   37458   11814   1
  -9  -6   5  166550   17481   1
  -8  -6   5  267407   18831   1
  -7  -6   5    5266    5200   1
  -6  -6   5   11371    4999   1
  -5  -6   5       8    3981   1
  -4  -6   5   26169    5074   1
  -3  -6   5  209886   10700   1
  -2  -6   5   38126    4175   1
  -1  -6   5   82152    5414   1
   0   6  -5   10371    2680  -2
   0  -6   5   10371    2680   1
   1   5  -6  349273   13468  -2
   1  -6   5  349273   13468   1
   2   4  -7  451379   12649  -2
   2  -6   5  451379   12649   1
   3   3  -8  656318   16999  -2
   3  -6   5  656318   16999   1
   4   2  -9   91510    6043  -2
   4  -6   5   91510    6043   1
   5   1 -10   37453    4344  -2
   5  -6   5   37453    4344   1
   6   0 -11   58358    5687  -2
   6  -6   5   58358    5687   1
   7  -1 -12   66649    8432  -2
   7  -6   5   66649    8432   1
   8  -6   5  150128   13062   1
   9  -6   5     570    4820   1
  10  -6   5    2162    7381   1
  11  -6   5    2587    8618   1
 -11  -5   5   50600   10548   1
 -10  -5   5   15767    7279   1
  -9  -5   5   41644    8758   1
  -8  -5   5   35959   11324   1
  -7  -5   5      92    5767   1
  -6  -5   5    1690    3910   1
  -5  -5   5     553    3594   1
  -4  -5   5  678570   17836   1
  -3  -5   5    -811    2185   1
  -2  -5   5 1037674   27985   1
  -1   6  -4    9452    2623  -2
  -1  -5   5    9452    2623   1
   0   5  -5 1148330   25326  -2
   0  -5   5 1148330   25326   1
   1   4  -6  226976    7799  -2
   1  -5   5  226976    7799   1
   2   3  -7  133173    6189  -2
   2  -5   5  133173    6189   1
   3   2  -8   24393    3676  -2
   3  -5   5   24393    3676   1
   4   1  -9  249637    9323  -2
   4  -5   5  249637    9323   1
   5   0 -10   47915    4933  -2
   5  -5   5   47915    4933   1
   6  -1 -11    7724    3213  -2
   6  -5   5    7724    3213   1
   7  -5   5   23910    6014   1
   8  -5   5   56090    9347   1
   9  -5   5    7051    5782   1
  10  -5   5  145409   18546   1
  11  -5   5   96204   17193   1
 -11  -4   5     -85    6670   1
 -10  -4   5  149287   15497   1
  -9  -4   5    -433    4937   1
  -8  -4   5   53242   13363   1
  -7  -4   5  530057   21455   1
  -6  -4   5     539    6084   1
  -5  -4   5    9128    3867   1
  -4  -4   5  378592   14424   1
  -3  -4   5  252896    8624   1
  -2   6  -3  238297    8067  -2
  -2  -4   5  238297    8067   1
  -1   5  -4    5492    4812  -2
  -1  -4   5    5492    4812   1
   0   4  -5    1968    2558  -2
   0  -4   5    1968    2558   1
   1   3  -6  964737   21577  -2
   1  -4   5  964737   21577   1
   2   2  -7  348619   10402  -2
   2  -4   5  348619   10402   1
   3   1  -8  529943   14377  -2
   3  -4   5  529943   14377   1
   4   0  -9  511495   29743  -2
   4  -4   5  511495   29743   1
   5  -1 -10   29127   21758  -2
   5  -4   5   29127   21758   1
   6  -4   5   58139    7222   1
   7  -4   5   12046    4525   1
   8  -4   5   18705    6038   1
   9  -4   5   -5439    5439   1
  10  -4   5   11612    9373   1
  11  -4   5     400    8436   1
 -11  -3   5    8742    7548   1
 -10  -3   5     877    5795   1
  -9  -3   5   70184   10380   1
  -8  -3   5  145706   12897   1
  -7  -3   5      40    3673   1
  -6  -3   5   35830    6282   1
  -5  -3   5    4210    4051   1
  -4  -3   5   29069    5728   1
  -3   6  -2    3633    2401  -2
  -3  -3   5    3633    2401   1
  -2   5  -3  382929   10586  -2
  -2  -3   5  382929   10586   1
  -1   4  -4 1706131   35276  -2
  -1  -3   5 1706131   35276   1
   0   3  -5 1773145   42840  -2
   0  -3   5 1773145   42840   1
   1   2  -6 2784896   56025  -2
   1  -3   5 2784896   56025   1
   2   1  -7   63074    4590  -2
   2  -3   5   63074    4590   1
   3   0  -8   57845    9885  -2
   3  -3   5   57845    9885   1
   4  -1  -9   34964    4255  -2
   4  -3   5   34964    4255   1
   5  -3   5  203780    9189   1
   6  -3   5   15554    3965   1
   7  -3   5   56564    6540   1
   8  -3   5  295389   13876   1
   9  -3   5   95276   15861   1
  10  -3   5   23791    9957   1
  11  -3   5  129067   28437   1
 -12  -2   5   -6715    9255   1
 -11  -2   5  147043   20118   1
 -10  -2   5   14594    8189   1
  -9  -2   5  651112   25934   1
  -8  -2   5  201355   14454   1
  -7  -2   5  489983   19602   1
  -6  -2   5  342190   11267   1
  -5  -2   5   98039    6056   1
  -4  -2   5  956366   22403   1
  -3   5  -2   40734    7781  -2
  -3  -2   5   40734    7781   1
  -2   4  -3 1721947   35836  -2
  -2  -2   5 1721947   35836   1
  -1   3  -4   41794    4412  -2
  -1  -2   5   41794    4412   1
   0   2  -5  468413   14103  -2
   0  -2   5  468413   14103   1
   1   1  -6  310653    8981  -2
   1  -2   5  310653    8981   1
   2   0  -7  260220    8603  -2
   2  -2   5  260220    8603   1
   3  -1  -8   16397    4229  -2
   3  -2   5   16397    4229   1
   4  -2   5    3289    2814   1
   5  -2   5   94978    7088   1
   6  -2   5   49672    5811   1
   7  -2   5  207476   11791   1
   8  -2   5  143180   12981   1
   9  -2   5   81327   14146   1
  10  -2   5    4733    8106   1
  11  -2   5    8369    9153   1
 -12  -1   5   76003   40715   1
 -11  -1   5   27256    8414   1
 -10  -1   5    1821    5292   1
  -9  -1   5   66548   16405   1
  -8  -1   5  145197   11992   1
  -7  -1   5   15500    4598   1
  -6  -1   5   13949    2827   1
  -4   5  -1 1212810   27240  -2
  -4  -1   5 1212810   27240   1
  -3   4  -2  967133   22034  -2
  -3  -1   5  967133   22034   1
  -2   3  -3 2756839   55287  -2
  -2  -1   5 2756839   55287   1
  -1   2  -4  552028   12987  -2
  -1  -1   5  552028   12987   1
   0   1  -5 4098407  106173  -2
   0  -1   5 4098407  106173   1
   1   0  -6 3290459   65705  -2
   1  -1   5 3290459   65705   1
   2  -1  -7   24424    3729  -2
   2  -1   5   24424    3729   1
   3  -1   5  132794    7397   1
   4  -1   5  178065    8769   1
   5  -1   5   55192    5638   1
   6  -1   5   26533    4643   1
   7  -1   5   46399    6129   1
   8  -1   5   13058    5594   1
   9  -1   5   32067    8226   1
  10  -1   5   17450    9227   1
 -12   0   5   10085   10160   1
 -11   0   5   17606    7353   1
 -10   0   5   -4657    4657   1
  -9   0   5   17970    6306   1
  -8   0   5   16197    4996   1
  -7   0   5   41639    4754   1
  -6   6   1  679020   18149  -2
  -6   0   5  679020   18149   1
  -5   5   0  812905   20213  -2
  -5   0   5  812905   20213   1
  -4   4  -1  605625   15703  -2
  -4   0   5  605625   15703   1
  -3   3  -2  132447    6118  -2
  -3   0   5  132447    6118   1
  -2   2  -3 1906927   39191  -2
  -2   0   5 1906927   39191   1
  -1   1  -4   96036    4551  -2
  -1   0   5   96036    4551   1
   0   0  -5   33091    3220  -2
   0   0   5   33091    3220   1
   1  -1  -6  453651   12103  -2
   1   0   5  453651   12103   1
   2   0   5   20091    3396   1
   3   0   5   26971    4083   1
   4   0   5  351991   11983   1
   5   0   5  158225    9591   1
   6   0   5  185910   10839   1
   7   0   5   78285   13541   1
   8   0   5  174634   17913   1
   9   0   5    4997    6275   1
  10   0   5   52643   13702   1
 -12   1   5    1969    8096   1
 -11   1   5    1783    7373   1
 -10   1   5    3480    5643   1
  -9   1   5   46790    7733   1
  -8   1   5    6651    3320   1
  -7   6   2    6912    2981  -2
  -7   1   5    6912    2981   1
  -6   5   1   84764    6221  -2
  -6   1   5   84764    6221   1
  -5   4   0   11140    3020  -2
  -5   1   5   11140    3020   1
  -4   3  -1  141756    7076  -2
  -4   1   5  141756    7076   1
  -3   2  -2   34873    3636  -2
  -3   1   5   34873    3636   1
  -2   1  -3  147211   10834  -2
  -2   1   5  147211   10834   1
  -1   0  -4 2427168   48849  -2
  -1   1   5 2427168   48849   1
   0  -1  -5 3414004   67858  -2
   0   1   5 3414004   67858   1
   1   1   5  591439   14834   1
   2   1   5  117818    6891   1
   3   1   5  250823    9434   1
   4   1   5     567    2831   1
   5   1   5   32929    6533   1
   6   1   5   23322    4468   1
   7   1   5    1141    4786   1
   8   1   5   16532   13338   1
   9   1   5    3302    6194   1
  10   1   5   46550   12820   1
 -12   2   5   10964    8589   1
 -11   2   5   69366   18980   1
 -10   2   5   98922   12508   1
  -9   2   5   24413   11242   1
  -8   6   3   35207    5018  -2
  -8   2   5   35207    5018   1
  -7   5   2  156423    8945  -2
  -7   2   5  156423    8945   1
  -6   4   1  585268   16426  -2
  -6   2   5  585268   16426   1
  -5   3   0  389183   12020  -2
  -5   2   5  389183   12020   1
  -4   2  -1  670514   16928  -2
  -4   2   5  670514   16928   1
  -3   1  -2  331444    9773  -2
  -3   2   5  331444    9773   1
  -2   0  -3 2452107   49693  -2
  -2   2   5 2452107   49693   1
  -1   2   5  258525    7736   1
   0   2   5 1196661   26011   1
   1   2   5  160129    9872   1
   2   2   5   28960    3845   1
   3   2   5    6510    3419   1
   4   2   5   35326    4650   1
   5   2   5   91664    7419   1
   6   2   5   25864    6398   1
   7   2   5    2975    4779   1
   8   2   5   17302    7017   1
   9   2   5  119868   16810   1
  10   2   5   12760    7883   1
 -12   3   5   50844   12750   1
 -11   3   5   17358    8804   1
 -10   3   5  460880   26923   1
  -9   6   4  190540   10535  -2
  -9   3   5  190540   10535   1
  -8   5   3     591    3214  -2
  -8   3   5     591    3214   1
  -7   4   2   38729    4831  -2
  -7   3   5   38729    4831   1
  -6   3   1   41420    6103  -2
  -6   3   5   41420    6103   1
  -5   2   0  451265   13265  -2
  -5   3   5  451265   13265   1
  -4   3   5 1464590   32138   1
  -3   3   5  544386   14185   1
  -2   3   5 1374624   29415   1
  -1   3   5   10661    3745   1
   0   3   5  103355    4947   1
   1   3   5  727390   17941   1
   2   3   5  501147   14202   1
   3   3   5  460971   14127   1
   4   3   5   10706    3424   1
   5   3   5  218175   10488   1
   6   3   5  171347   13620   1
   7   3   5    2760    5367   1
   8   3   5   -1164    5154   1
   9   3   5   -1086    6677   1
 -13   4   5     336    9373   1
 -12   4   5   49129   11797   1
 -11   7   6  114769   16665  -2
 -11   4   5  114769   16665   1
 -10   6   5   64152   12232  -2
 -10   4   5   64152   12232   1
  -9   5   4  293733   12864  -2
  -9   4   5  293733   12864   1
  -8   4   3    1790    3686  -2
  -8   4   5    1790    3686   1
  -7   3   2   44139    5151  -2
  -7   4   5   44139    5151   1
  -6   4   5  112410   10427   1
  -5   4   5   22894    3694   1
  -4   4   5  905110   21582   1
  -3   4   5  259882   17994   1
  -2   4   5 1702487   36004   1
  -1   4   5  460632   15401   1
   0   4   5  385685   12025   1
   1   4   5    9938    2867   1
   2   4   5   44570    4624   1
   3   4   5   18937    3705   1
   4   4   5  178401    9514   1
   5   4   5    2325    3338   1
   6   4   5    4300    5063   1
   7   4   5  220280   16657   1
   8   4   5  140405   14461   1
   9   4   5   12513   10901   1
 -13   5   5   16545   23755   1
 -12   7   7     148    7210  -2
 -12   5   5     148    7210   1
 -11   6   6   47086   11643  -2
 -11   5   5   47086   11643   1
 -10   5   5   62588    8804  -2
 -10   5   5   62588    8804   1
  -9   4   4  669498   24921  -2
  -9   5   5  669498   24921   1
  -8   3   3  154387    9963  -2
  -8   5   5  154387    9963   1
  -7   5   5  124424   10800   1
  -6   5   5  417077   18988   1
  -5   5   5    1409    2483   1
  -4   5   5  334925   10770   1
  -3   5   5   54752    4586   1
  -2   5   5   50082    5684   1
  -1   5   5  510805   19215   1
   0   5   5 1054438   24218   1
   1   5   5    4583    4528   1
   2   5   5  124963    7279   1
   3   5   5    8101    3704   1
   4   5   5  163776   11992   1
   5   5   5  102604   15413   1
   6   5   5   31484    7288   1
   7   5   5    -748    5294   1
   8   5   5    -744    6133   1
   9   5   5   17853   11262   1
 -13   7   8   14193   10051  -2
 -13   6   5   14193   10051   1
 -12   6   7    4908    8764  -2
 -12   6   5    4908    8764   1
 -11   5   6   59788   12596  -2
 -11   6   5   59788   12596   1
 -10   4   5  133214   12486  -2
 -10   6   5  133214   12486   1
  -9   3   4   65538   15264  -2
  -9   6   5   65538   15264   1
  -8   6   5   23159    4478   1
  -7   6   5   89636    7095   1
  -6   6   5  120913    7678   1
  -4   6   5   29888    3924   1
  -3   6   5  124521    7086   1
  -2   6   5  722825   22299   1
  -1   6   5   99335    9759   1
   0   6   5  281303    9171   1
   1   6   5   57870    5223   1
   2   6   5   23988    4086   1
   3   6   5   -2736    2736   1
   4   6   5    6412    3850   1
   5   6   5    4563    4922   1
   6   6   5   36270    9232   1
   7   6   5    1689    6771   1
   8   6   5    6730    6834   1
 -13   6   8    2511    8273  -2
 -13   7   5    2511    8273   1
 -12   5   7    3555    7303  -2
 -12   7   5    3555    7303   1
 -11   4   6    3646    5709  -2
 -11   7   5    3646    5709   1
 -10   7   5  143551   13001   1
  -9   7   5   14775    5708   1
  -8   7   5   63898   13313   1
  -7   7   5  575001   17176   1
  -6   7   5  250818   10067   1
  -5   7   5  208281    8758   1
  -4   7   5 1100318   26154   1
  -3   7   5  137693    7651   1
  -2   7   5  208915   11087   1
  -1   7   5   33336    5446   1
   0   7   5   26845    6389   1
   1   7   5  158134    8206   1
   2   7   5  114900    8032   1
   3   7   5     601    3366   1
   4   7   5   14149    5419   1
   5   7   5  147555   22768   1
   6   7   5    6131    5685   1
   7   7   5   37623    8912   1
   8   7   5   -4990    7155   1
 -13   5   8   20857   13586  -2
 -13   8   5   20857   13586   1
 -12   4   7   22860   10258  -2
 -12   8   5   22860   10258   1
 -11   8   5   47540    8806   1
 -10   8   5  110579   18035   1
  -9   8   5  123939   12020   1
  -8   8   5    -758    5275   1
  -7   8   5  179470    9613   1
  -6   8   5   29243    4523   1
  -5   8   5  237028   10108   1
  -4   8   5  121791    7557   1
  -3   8   5  708025   18640   1
  -2   8   5  835653   20946   1
  -1   8   5  640890   22012   1
   0   8   5   27915    3675   1
   1   8   5    5961    3235   1
   2   8   5    2059    3105   1
   3   8   5  116692    8633   1
   4   8   5   83580   10345   1
   5   8   5    -739    5159   1
   6   8   5   -5492    5492   1
   7   8   5   11111    8128   1
 -13   4   8   17335   10703  -2
 -13   9   5   17335   10703   1
 -12   9   5   53484   10198   1
 -11   9   5    5311    6213   1
 -10   9   5   36315    8294   1
  -9   9   5   27096    8123   1
  -8   9   5    5835    8947   1
  -7   9   5  116181   12284   1
  -6   9   5    1668    3063   1
  -5   9   5   -1254    3072   1
  -4   9   5  406954   13242   1
  -3   9   5  193195   12035   1
  -2   9   5   52192    6301   1
  -1   9   5  176844   15952   1
   0   9   5  524257   15786   1
   1   9   5    3137    4587   1
   2   9   5   40943    5769   1
   3   9   5   39036   10575   1
   4   9   5   27200   11497   1
   5   9   5   45893   11686   1
   6   9   5   -5891    7965   1
   7   9   5    -352    8145   1
 -13  10   5   26943   17307   1
 -12  10   5    -416    6136   1
 -11  10   5    1458    6221   1
 -10  10   5   -4221    4989   1
  -9  10   5  139526   13692   1
  -8  10   5   25440    6967   1
  -7  10   5  114658   11229   1
  -6  10   5    2555    2955   1
  -5  10   5   11946    3540   1
  -4  10   5   12970    3525   1
  -3  10   5    9557    3094   1
  -2  10   5   18283    3421   1
  -1  10   5    4787    4249   1
   0  10   5    9663    5022   1
   1  10   5  497949   20519   1
   2  10   5   65090   15482   1
   3  10   5   10071    7401   1
   4  10   5   72402   14140   1
   5  10   5    1550    7108   1
   6  10   5    7891    9755   1
 -12  11   5   -6225    6225   1
 -11  11   5   -4767    5410   1
 -10  11   5   -5408    5408   1
  -9  11   5    4833    5287   1
  -8  11   5   21377    6585   1
  -7  11   5 1089301   34656   1
  -6  11   5  422655   14969   1
  -5  11   5    3685    3037   1
  -4  11   5    4799    3149   1
  -3  11   5   -3412    3412   1
  -2  11   5     817    4153   1
  -1  11   5   55988   13554   1
   0  11   5   14053    5479   1
   1  11   5   61437    9000   1
   2  11   5  130258   12281   1
   3  11   5    8322    7850   1
   4  11   5  103991   29700   1
   5  11   5    -541    7700   1
   6  11   5    5072    9035   1
 -12  12   5   -6389    7767   1
 -11  12   5   -5686    7024   1
 -10  12   5    9440   10888   1
  -9  12   5   20440    7314   1
  -8  12   5   12927    5986   1
  -7  12   5   39898    7473   1
  -6  12   5  171391   10829   1
  -5  12   5   15695    5763   1
  -4  12   5   11522    5330   1
  -3  12   5     -48    4415   1
  -2  12   5     802    5135   1
  -1  12   5   69710    9211   1
   0  12   5   66461   14247   1
   1  12   5  370262   22204   1
   2  12   5   -1804    7206   1
   3  12   5    1430    7399   1
   4  12   5   68535   14536   1
   5  12   5   46476   15976   1
 -12  13   5  129377   25020   1
 -11  13   5   43742    9971   1
 -10  13   5   54558   10066   1
  -9  13   5   -3962    5557   1
  -8  13   5    4230    5743   1
  -7  13   5   39096    7841   1
  -6  13   5   -5228    5228   1
  -5  13   5  130754   19589   1
  -4  13   5   13431    7125   1
  -3  13   5  168675   13703   1
  -2  13   5  153913   13183   1
  -1  13   5   35924    7917   1
   0  13   5  336784   19721   1
   1  13   5    9214    6443   1
   2  13   5   46792   12612   1
   3  13   5   18268   10097   1
   4  13   5   64923   15592   1
 -12  14   5   36113   10438   1
 -11  14   5   28183    9125   1
 -10  14   5   21292   14391   1
  -9  14   5   58909   13582   1
  -8  14   5    6293    5876   1
  -7  14   5   96210   15240   1
  -6  14   5    -199    6176   1
  -5  14   5   -2849    4822   1
  -4  14   5   29345    7146   1
  -3  14   5   14241    6176   1
  -2  14   5   14183    6265   1
  -1  14   5   48736    8850   1
   0  14   5   12734    6526   1
   1  14   5   13792    9464   1
   2  14   5   13255   11704   1
   3  14   5   12179    9773   1
   4  14   5  230175   27678   1
 -11  15   5    3687    7774   1
 -10  15   5    3785   10325   1
  -9  15   5    2304   10582   1
  -8  15   5   -1850    9503   1
  -7  15   5      55    6957   1
  -6  15   5   48755   17697   1
  -5  15   5    -707    4846   1
  -4  15   5   27420    7447   1
  -3  15   5   -1404    5763   1
  -2  15   5   31751    7412   1
  -1  15   5   10258    6666   1
   0  15   5    4003    5930   1
   1  15   5   -4017    7876   1
   2  15   5    4156    9003   1
   3  15   5   -6727    8059   1
 -11  16   5   96453   19197   1
 -10  16   5   31105   18774   1
  -9  16   5   -4373    7539   1
  -8  16   5  148871   39453   1
  -7  16   5  115078   16657   1
  -6  16   5   17703    8683   1
  -5  16   5  152906   18429   1
  -4  16   5  155592   14361   1
  -3  16   5   -2215    5423   1
  -2  16   5    8584    6759   1
  -1  16   5   17622    7269   1
   0  16   5   33730   20748   1
   1  16   5   16885   10339   1
   2  16   5   12000    9626   1
 -10  17   5   24362   11744   1
  -9  17   5   12951    9714   1
  -8  17   5   11777   15652   1
  -7  17   5   -2341    6947   1
  -6  17   5   50056   22997   1
  -5  17   5    6348   12923   1
  -4  17   5  159091   14867   1
  -3  17   5  251299   18791   1
  -2  17   5  220045   19185   1
  -1  17   5  123615   14401   1
   0  17   5   -7998    7998   1
   1  17   5   34656   12459   1
  -9  18   5   19777   10672   1
  -8  18   5    4755   13956   1
  -7  18   5   82515   16065   1
  -6  18   5    -206    7354   1
  -5  18   5   55008   12983   1
  -4  18   5   34988   13127   1
  -3  18   5    1487    6450   1
  -2  18   5    9954    7057   1
  -1  18   5    1499   11729   1
  -8  19   5  112785   25199   1
  -7  19   5   15018    9847   1
  -6  19   5   40539   13081   1
  -5  19   5    4654   12326   1
  -4  19   5   34654   11844   1
  -3  19   5    9088    7499   1
   3 -21   6    4549    7190   1
   4 -21   6  243809   26119   1
   0 -20   6   85382   17214   1
   1 -20   6  110640   11352   1
   2 -20   6    1284    6279   1
   3 -20   6   86863   12266   1
   4 -20   6   66000   12429   1
   5 -20   6    6565    9997   1
   6 -20   6   17702    8293   1
   7 -20   6   21209   16802   1
  -2 -19   6   -7850   11064   1
  -1 -19   6   19837    7591   1
   0 -19   6    -490    6181   1
   1 -19   6   -2466    4984   1
   2 -19   6    2219    6322   1
   3 -19   6      90    5689   1
   4 -19   6   77404   11167   1
   5 -19   6   58124   10430   1
   6 -19   6  133867   14832   1
   7 -19   6   41871   10305   1
   8 -19   6    7732    6909   1
  -3 -18   6   19485    8430   1
  -2 -18   6    4527    8249   1
  -1 -18   6   -2797    5405   1
   0 -18   6    7439    5479   1
   1 -18   6   63885   11121   1
   2 -18   6   65723    8511   1
   3 -18   6   -2107    4909   1
   4 -18   6  102460   12665   1
   5 -18   6   45489    9549   1
   6 -18   6   24905    7867   1
   7 -18   6   -7740    7740   1
   8 -18   6   54753   16065   1
  -4 -17   6   30058    9757   1
  -3 -17   6  257291   20290   1
  -2 -17   6   17861    7311   1
  -1 -17   6   59098    9534   1
   0 -17   6    5047    4836   1
   1 -17   6   32897    6551   1
   2 -17   6   31724    6367   1
   3 -17   6   26640    7546   1
   4 -17   6  293345   19700   1
   5 -17   6   57033   14764   1
   6 -17   6    7757    6484   1
   7 -17   6   -1529    5718   1
   8 -17   6   50508   18678   1
   9 -17   6  113428   15071   1
  -5 -16   6    -620    6741   1
  -4 -16   6    -777    6476   1
  -3 -16   6   40952    9041   1
  -2 -16   6    3544    6354   1
  -1 -16   6  187084   12925   1
   0 -16   6  115942   10325   1
   1 -16   6   13918    4878   1
   2 -16   6    4633    4295   1
   3 -16   6  346041   19824   1
   4 -16   6   28541    8776   1
   5 -16   6    6129    5812   1
   6 -16   6    -716    5339   1
   7 -16   6    4019    5647   1
   8 -16   6    7995    7704   1
   9 -16   6    6614    6585   1
  10 -16   6    5473    6890   1
  -6 -15   6   15000    8654   1
  -5 -15   6  165329   16518   1
  -4 -15   6  117368   28888   1
  -3 -15   6   33443    8196   1
  -2 -15   6   30238    7467   1
  -1 -15   6   31097    5720   1
   0 -15   6  246931   14230   1
   1 -15   6  200100   16116   1
   2 -15   6   93009    8727   1
   3 -15   6   88646    8424   1
   4 -15   6  349758   19626   1
   5 -15   6    1619    4898   1
   6 -15   6     458    5348   1
   7 -15   6    4604    5736   1
   8 -15   6    8733    6949   1
   9 -15   6   37798    9702   1
  10 -15   6    -435    7188   1
  -6 -14   6   73138   14339   1
  -5 -14   6   10158    6810   1
  -4 -14   6   56141   11501   1
  -3 -14   6   11701    6955   1
  -2 -14   6    1700    4135   1
  -1 -14   6   31760    5623   1
   0 -14   6  112665   10368   1
   1 -14   6  172767   11287   1
   2 -14   6    1893    4883   1
   3 -14   6  145571   11734   1
   4 -14   6    3211    4657   1
   5 -14   6    6874    7253   1
   6 -14   6   13120    6263   1
   7 -14   6  151289   14620   1
   8 -14   6  116522   20466   1
   9 -14   6    9431    7004   1
  10 -14   6    2545    9939   1
  -7 -13   6    1501    7111   1
  -6 -13   6  178950   17173   1
  -5 -13   6   15409    7366   1
  -4 -13   6    4774    5916   1
  -3 -13   6   27663    6730   1
  -2 -13   6  201576   12048   1
  -1 -13   6     162    3154   1
   0 -13   6  210833   11939   1
   1 -13   6  313248   12952   1
   2 -13   6   13932    4324   1
   3 -13   6    -920    3160   1
   4 -13   6  444630   19292   1
   5 -13   6  125970   11985   1
   6 -13   6    4241    5247   1
   7 -13   6   30607    7469   1
   8 -13   6    9921    6110   1
   9 -13   6    6299    6079   1
  10 -13   6   -1630    6081   1
  -8 -12   6   37595   16857   1
  -7 -12   6   20788    8560   1
  -6 -12   6    6725    7115   1
  -5 -12   6   36160    8222   1
  -4 -12   6   44786    8707   1
  -3 -12   6   62139    8966   1
  -2 -12   6   18825    4465   1
  -1 -12   6    5078    3510   1
   0 -12   6  149526   15457   1
   1 -12   6   30200    6195   1
   2 -12   6   76013    6959   1
   3 -12   6    8054    3510   1
   4 -12   6   13496    3828   1
   5 -12   6   14039    5464   1
   6 -12   6   61561    9074   1
   7 -12   6   31908    7311   1
   8 -12   6   90264   11302   1
   9   3 -15   86766   11739  -2
   9 -12   6   86766   11739   1
  10   2 -16    9100    7077  -2
  10 -12   6    9100    7077   1
  11   1 -17    5357    7072  -2
  11 -12   6    5357    7072   1
  -8 -11   6  159932   16791   1
  -7 -11   6   49456   10571   1
  -6 -11   6   64249   10491   1
  -5 -11   6   16319    6630   1
  -4 -11   6   12203    5680   1
  -3 -11   6   40189    5538   1
  -2 -11   6   33278    4993   1
  -1 -11   6   11747    3552   1
   0 -11   6  194879   10732   1
   1 -11   6  165744    9695   1
   2 -11   6  111526    7982   1
   3 -11   6    8075    3703   1
   4 -11   6   59248    6632   1
   5 -11   6   53894    7959   1
   6 -11   6  181978   19912   1
   7 -11   6    8723    6967   1
   8   3 -14   22864   11145  -2
   8 -11   6   22864   11145   1
   9   2 -15   37485    8311  -2
   9 -11   6   37485    8311   1
  10   1 -16   12587    8895  -2
  10 -11   6   12587    8895   1
  11   0 -17   21323   10846  -2
  11 -11   6   21323   10846   1
  -9 -10   6    6609    7866   1
  -8 -10   6    6412    6847   1
  -7 -10   6    8657    7014   1
  -6 -10   6  127424   13822   1
  -5 -10   6    7104    5499   1
  -4 -10   6  136193   12236   1
  -3 -10   6   80454    6870   1
  -2 -10   6   16898    3844   1
  -1 -10   6    1168    3605   1
   0 -10   6  141413    8582   1
   1 -10   6   -3000    3000   1
   2 -10   6  149345   16260   1
   3 -10   6  178287    9580   1
   4 -10   6   95252    7540   1
   5 -10   6      87    3953   1
   6   4 -12    2828    4454  -2
   6 -10   6    2828    4454   1
   7   3 -13   57614    8242  -2
   7 -10   6   57614    8242   1
   8   2 -14  520065   23904  -2
   8 -10   6  520065   23904   1
   9   1 -15    8511    6504  -2
   9 -10   6    8511    6504   1
  10   0 -16   18621    7682  -2
  10 -10   6   18621    7682   1
  11  -1 -17     -53    6504  -2
  11 -10   6     -53    6504   1
  -9  -9   6    4794    9723   1
  -8  -9   6    8585    5911   1
  -7  -9   6   25130    7534   1
  -6  -9   6   11188    6093   1
  -5  -9   6     384    4884   1
  -4  -9   6   38850    8531   1
  -3  -9   6  326726   11983   1
  -2  -9   6  258189   10524   1
  -1  -9   6  127082    8580   1
   0  -9   6  186628    7971   1
   1  -9   6  379259   12420   1
   2  -9   6  226231    9650   1
   3  -9   6   82893    6301   1
   4   5 -10    5721    3686  -2
   4  -9   6    5721    3686   1
   5   4 -11   64526    5425  -2
   5  -9   6   64526    5425   1
   6   3 -12   12147    4925  -2
   6  -9   6   12147    4925   1
   7   2 -13   24809    6601  -2
   7  -9   6   24809    6601   1
   8   1 -14   48279    8644  -2
   8  -9   6   48279    8644   1
   9   0 -15   92100   11592  -2
   9  -9   6   92100   11592   1
  10  -1 -16  116522   13567  -2
  10  -9   6  116522   13567   1
  11  -9   6  -10874   12946   1
 -10  -8   6   59251   11247   1
  -9  -8   6    6709    6664   1
  -8  -8   6   40083   12899   1
  -7  -8   6  121320   16899   1
  -6  -8   6   12531    7584   1
  -5  -8   6  324582   16050   1
  -4  -8   6  120643    7344   1
  -3  -8   6  124438    8826   1
  -2  -8   6   37385    4584   1
  -1  -8   6  362606   11827   1
   0  -8   6   10798    3277   1
   1  -8   6    1221    2426   1
   2   6  -8    -582    2988  -2
   2  -8   6    -582    2988   1
   3   5  -9  877860   24463  -2
   3  -8   6  877860   24463   1
   4   4 -10    7229    2802  -2
   4  -8   6    7229    2802   1
   5   3 -11   55939    5219  -2
   5  -8   6   55939    5219   1
   6   2 -12    7563    4738  -2
   6  -8   6    7563    4738   1
   7   1 -13   73322   15151  -2
   7  -8   6   73322   15151   1
   8   0 -14   -4725    4725  -2
   8  -8   6   -4725    4725   1
   9  -1 -15   30472    9241  -2
   9  -8   6   30472    9241   1
  10  -8   6    6272    6664   1
  11  -8   6   13102   10378   1
 -10  -7   6  246440   20088   1
  -9  -7   6    -832    6083   1
  -8  -7   6    6923    6285   1
  -7  -7   6    5072    4965   1
  -6  -7   6     441    5146   1
  -5  -7   6   -1207    4753   1
  -4  -7   6  280460   17525   1
  -3  -7   6  266445   10016   1
  -2  -7   6  796197   29649   1
  -1  -7   6  120837    6991   1
   0  -7   6   62785    4975   1
   1   6  -7  368947   11431  -2
   1  -7   6  368947   11431   1
   2   5  -8  209961   10122  -2
   2  -7   6  209961   10122   1
   4   3 -10  151333    7747  -2
   4  -7   6  151333    7747   1
   5   2 -11   69161    6115  -2
   5  -7   6   69161    6115   1
   6   1 -12   61153    6546  -2
   6  -7   6   61153    6546   1
   7   0 -13  148381   12577  -2
   7  -7   6  148381   12577   1
   8  -1 -14  123315   12439  -2
   8  -7   6  123315   12439   1
   9  -7   6    9602    6297   1
  10  -7   6    1515    6228   1
  11  -7   6   27742   12668   1
 -10  -6   6   62203   13839   1
  -9  -6   6   97827   13197   1
  -8  -6   6  129013   14915   1
  -7  -6   6  142368   13282   1
  -6  -6   6   32705    8368   1
  -5  -6   6   29596    3576   1
  -4  -6   6  263640    9784   1
  -3  -6   6  113706    7046   1
  -2  -6   6    8220    2646   1
  -1  -6   6  415556   15450   1
   0   6  -6   68211    4903  -2
   0  -6   6   68211    4903   1
   1   5  -7   52794    4357  -2
   1  -6   6   52794    4357   1
   2   4  -8  136184   12470  -2
   2  -6   6  136184   12470   1
   3   3  -9  475575   13852  -2
   3  -6   6  475575   13852   1
   4   2 -10  374995   12261  -2
   4  -6   6  374995   12261   1
   5   1 -11  220941   11111  -2
   5  -6   6  220941   11111   1
   6   0 -12  136320    8926  -2
   6  -6   6  136320    8926   1
   7  -1 -13  360588   18366  -2
   7  -6   6  360588   18366   1
   8  -6   6  361783   19095   1
   9  -6   6   15310    6542   1
  10  -6   6   24002   10046   1
  11  -6   6   -2026    8236   1
 -11  -5   6   18673    9501   1
 -10  -5   6   19550    7903   1
  -9  -5   6  108329   12849   1
  -8  -5   6  554107   23822   1
  -7  -5   6  270327   17076   1
  -6  -5   6    4315    4262   1
  -5  -5   6  148718    7271   1
  -4  -5   6    2482    2433   1
  -3  -5   6  300241   10176   1
  -2   7  -4    2196    2261  -2
  -2  -5   6    2196    2261   1
  -1   6  -5  395283   13261  -2
  -1  -5   6  395283   13261   1
   0   5  -6  280686   11582  -2
   0  -5   6  280686   11582   1
   1   4  -7 1090081   46326  -2
   1  -5   6 1090081   46326   1
   2   3  -8   24803    3485  -2
   2  -5   6   24803    3485   1
   3   2  -9  127510    6871  -2
   3  -5   6  127510    6871   1
   4   1 -10  229402   11918  -2
   4  -5   6  229402   11918   1
   5   0 -11     -20    2730  -2
   5  -5   6     -20    2730   1
   6  -5   6  113683    8093   1
   7  -5   6   14254    4684   1
   8  -5   6    2577    5037   1
   9  -5   6   24844    7123   1
  10  -5   6   10225    8901   1
  11  -5   6   13418   11339   1
 -11  -4   6     498    6135   1
 -10  -4   6   -2658    5776   1
  -9  -4   6    2374    8162   1
  -8  -4   6   11721    5743   1
  -7  -4   6  224196   24465   1
  -6  -4   6   14419    5031   1
  -5  -4   6   21180    3643   1
  -4  -4   6  520060   21772   1
  -3  -4   6   89869    5704   1
  -2   6  -4  367849   15619  -2
  -2  -4   6  367849   15619   1
  -1   5  -5  172736   12342  -2
  -1  -4   6  172736   12342   1
   0   4  -6   14539    3583  -2
   0  -4   6   14539    3583   1
   1   3  -7   47996    3947  -2
   1  -4   6   47996    3947   1
   2   2  -8   27196    3511  -2
   2  -4   6   27196    3511   1
   3   1  -9  276059    9687  -2
   3  -4   6  276059    9687   1
   4   0 -10   24090    3952  -2
   4  -4   6   24090    3952   1
   5  -4   6   71597    6244   1
   6  -4   6  280570   11526   1
   7  -4   6   85452   10819   1
   8  -4   6  265635   17177   1
   9  -4   6   24693   12783   1
  10  -4   6    -813    7653   1
  11  -4   6   30531   12479   1
 -11  -3   6  120772   14415   1
 -10  -3   6  180902   16246   1
  -9  -3   6  296108   45244   1
  -8  -3   6    1841    7119   1
  -7  -3   6   81365    9227   1
  -6  -3   6  195666   11557   1
  -5  -3   6    6404    2377   1
  -4  -3   6    6958    3810   1
  -3   6  -3  362279   10657  -2
  -3  -3   6  362279   10657   1
  -2   5  -4  581145   14604  -2
  -2  -3   6  581145   14604   1
  -1   4  -5  700935   20051  -2
  -1  -3   6  700935   20051   1
   0   3  -6    8340    3185  -2
   0  -3   6    8340    3185   1
   1   2  -7  223493    7543  -2
   1  -3   6  223493    7543   1
   2   1  -8  188901    8363  -2
   2  -3   6  188901    8363   1
   3   0  -9  439834   33532  -2
   3  -3   6  439834   33532   1
   4  -3   6  109837    7271   1
   5  -3   6   13974    3722   1
   6  -3   6    9693    4235   1
   7  -3   6    5417    3991   1
   8  -3   6   31304    5855   1
   9  -3   6   17001   10258   1
  10  -3   6    9821   13127   1
 -12  -2   6   -4446    8780   1
 -11  -2   6   61020   15166   1
 -10  -2   6   47308    9014   1
  -9  -2   6   43464   10105   1
  -8  -2   6   69067   15457   1
  -7  -2   6    9109    4572   1
  -6  -2   6   12254    5096   1
  -5  -2   6  613780   17418   1
  -4   6  -2 1020421   23874  -2
  -4  -2   6 1020421   23874   1
  -3   5  -3  124758    6361  -2
  -3  -2   6  124758    6361   1
  -2   4  -4   32357    3257  -2
  -2  -2   6   32357    3257   1
  -1   3  -5 3438981   79647  -2
  -1  -2   6 3438981   79647   1
   0   2  -6 1298503   27743  -2
   0  -2   6 1298503   27743   1
   1   1  -7  115169    5784  -2
   1  -2   6  115169    5784   1
   2   0  -8  444232   15464  -2
   2  -2   6  444232   15464   1
   3  -1  -9   20810    6095  -2
   3  -2   6   20810    6095   1
   4  -2   6  116408    7467   1
   5  -2   6   23579    4290   1
   6  -2   6  172694   10613   1
   7  -2   6   23991    5068   1
   8  -2   6  175179   14199   1
   9  -2   6    3903    7738   1
  10  -2   6   -7073    7073   1
 -12  -1   6   99123   17769   1
 -11  -1   6   41890    9449   1
 -10  -1   6   44084    9220   1
  -9  -1   6   36303    7451   1
  -8  -1   6  139725   19712   1
  -7  -1   6  842284   22208   1
  -6  -1   6   79456   12165   1
  -5   6  -1   60672    8420  -2
  -5  -1   6   60672    8420   1
  -4   5  -2  143461    7246  -2
  -4  -1   6  143461    7246   1
  -3   4  -3  387447   11114  -2
  -3  -1   6  387447   11114   1
  -2   3  -4   99543    5309  -2
  -2  -1   6   99543    5309   1
  -1   2  -5  195214   17515  -2
  -1  -1   6  195214   17515   1
   0   1  -6  130179    9984  -2
   0  -1   6  130179    9984   1
   1   0  -7  215960    7729  -2
   1  -1   6  215960    7729   1
   2  -1  -8   41832    4351  -2
   2  -1   6   41832    4351   1
   3  -1   6   21867    3771   1
   4  -1   6   14866    3484   1
   5  -1   6  105337   11246   1
   6  -1   6   13868    4132   1
   7  -1   6    3143    3924   1
   8  -1   6   -3924    5632   1
   9  -1   6   -4094    6785   1
  10  -1   6    8995   10995   1
 -12   0   6   18070   10207   1
 -11   0   6   61695    9934   1
 -10   0   6  115029   15570   1
  -9   0   6   29296    8036   1
  -8   0   6   25160    5088   1
  -7   0   6   85334    7143   1
  -6   6   0  185994    8775  -2
  -6   0   6  185994    8775   1
  -5   5  -1  592342   16242  -2
  -5   0   6  592342   16242   1
  -4   4  -2  621814   16192  -2
  -4   0   6  621814   16192   1
  -3   3  -3  375878   10909  -2
  -3   0   6  375878   10909   1
  -2   2  -4  715278   23183  -2
  -2   0   6  715278   23183   1
  -1   1  -5 2974480   68615  -2
  -1   0   6 2974480   68615   1
   0   0  -6  121418    8297  -2
   0   0   6  121418    8297   1
   1   0   6 2188724   45571   1
   2   0   6  127381    7285   1
   3   0   6    5411    2737   1
   4   0   6  106488    7622   1
   5   0   6    3251    3301   1
   6   0   6    1107    3472   1
   7   0   6   15808    6279   1
   8   0   6   49861    8983   1
   9   0   6    8404    7206   1
  10   0   6   21391   10668   1
 -12   1   6    4914   10650   1
 -11   1   6    6306    8781   1
 -10   1   6   41296    7222   1
  -9   1   6   14807    5506   1
  -8   1   6    3985    3390   1
  -7   6   1   20816    6280  -2
  -7   1   6   20816    6280   1
  -6   5   0  442087   13711  -2
  -6   1   6  442087   13711   1
  -5   4  -1  635887   16993  -2
  -5   1   6  635887   16993   1
  -4   3  -2  110566    6563  -2
  -4   1   6  110566    6563   1
  -3   2  -3  280693    9091  -2
  -3   1   6  280693    9091   1
  -2   1  -4  221988    7745  -2
  -2   1   6  221988    7745   1
  -1   0  -5   69026    5135  -2
  -1   1   6   69026    5135   1
   0   1   6    1483    2255   1
   1   1   6    1334    2352   1
   2   1   6  315129   13171   1
   3   1   6 1278499   30137   1
   4   1   6   16586    3701   1
   5   1   6    1614    2960   1
   6   1   6   71722    7403   1
   7   1   6  104118   15940   1
   8   1   6    5792    5923   1
   9   1   6   10576    7093   1
  10   1   6    5358    9310   1
 -12   2   6   10220    7941   1
 -11   2   6    2476    8194   1
 -10   2   6  154446   13247   1
  -9   7   3   80654   11205  -2
  -9   2   6   80654   11205   1
  -8   6   2     872    2934  -2
  -8   2   6     872    2934   1
  -7   5   1    9425    4009  -2
  -7   2   6    9425    4009   1
  -6   4   0  132984    7989  -2
  -6   2   6  132984    7989   1
  -5   3  -1   89245    9892  -2
  -5   2   6   89245    9892   1
  -4   2  -2     873    2401  -2
  -4   2   6     873    2401   1
  -2   0  -4  267599   18435  -2
  -2   2   6  267599   18435   1
  -1   2   6  294707    8823   1
   0   2   6  117834    7600   1
   1   2   6 1230732   27784   1
   2   2   6  134039    7335   1
   3   2   6   55435    5401   1
   4   2   6   50343    6335   1
   5   2   6   19219    4458   1
   6   2   6   29021   11342   1
   7   2   6   28803    7234   1
   8   2   6    1911    5857   1
   9   2   6    -725    6544   1
 -13   3   6    2980    8930   1
 -12   3   6   45887   12811   1
 -11   3   6   33402   10498   1
 -10   7   4  629027   32620  -2
 -10   3   6  629027   32620   1
  -9   6   3   73140    7459  -2
  -9   3   6   73140    7459   1
  -8   5   2  881528   24028  -2
  -8   3   6  881528   24028   1
  -7   4   1  422755   13961  -2
  -7   3   6  422755   13961   1
  -6   3   0  304926   14331  -2
  -6   3   6  304926   14331   1
  -5   3   6   39601    4917   1
  -4   3   6  418049   12355   1
  -3   3   6  732098   18008   1
  -2   3   6      69    2511   1
  -1   3   6    6932    5551   1
   0   3   6  268424    8596   1
   1   3   6   98002    8514   1
   2   3   6    3474    2599   1
   3   3   6   18675    3985   1
   4   3   6    7837    3544   1
   5   3   6    -203    3183   1
   6   3   6   29994   10436   1
   7   3   6  115942   12629   1
   8   3   6   -1386    5602   1
   9   3   6    5895    7256   1
 -13   4   6    2722    8879   1
 -12   4   6   84406   15677   1
 -11   7   5    6066    7113  -2
 -11   4   6    6066    7113   1
 -10   6   4  642730   24963  -2
 -10   4   6  642730   24963   1
  -9   5   3  661754   27880  -2
  -9   4   6  661754   27880   1
  -8   4   2  748204   21350  -2
  -8   4   6  748204   21350   1
  -7   3   1   44731    5165  -2
  -7   4   6   44731    5165   1
  -6   4   6  139806   10687   1
  -5   4   6   10041    3052   1
  -4   4   6  272698    9594   1
  -3   4   6  307173    9760   1
  -2   4   6  185412    6865   1
  -1   4   6   48549    9612   1
   0   4   6   25387    2870   1
   1   4   6 1078356   25325   1
   2   4   6 1055485   35977   1
   3   4   6   32624    4843   1
   4   4   6  191702   10190   1
   5   4   6   32507    6991   1
   6   4   6     874    4650   1
   7   4   6   -3961    5236   1
   8   4   6    2595    6322   1
   9   4   6   15504    8342   1
 -13   8   7   60559   15354  -2
 -13   5   6   60559   15354   1
 -12   7   6   94745   16216  -2
 -12   5   6   94745   16216   1
 -11   6   5   18663    8640  -2
 -11   5   6   18663    8640   1
 -10   5   4    8808    5557  -2
 -10   5   6    8808    5557   1
  -9   4   3    3933    3701  -2
  -9   5   6    3933    3701   1
  -8   5   6  150499    9739   1
  -7   5   6   61990   12515   1
  -5   5   6    6940    3174   1
  -4   5   6    1334    2275   1
  -3   5   6    6545    3035   1
  -2   5   6  867027   25225   1
  -1   5   6   48302    6248   1
   0   5   6    9988    3992   1
   1   5   6    4333    2785   1
   2   5   6   -2545    2547   1
   3   5   6  180265    9908   1
   4   5   6  174140   12331   1
   5   5   6   29520    6847   1
   6   5   6   -1799    5114   1
   7   5   6   69984   19815   1
   8   5   6   47077   10374   1
 -13   7   7   15907   10183  -2
 -13   6   6   15907   10183   1
 -12   6   6  115167   16803  -2
 -12   6   6  115167   16803   1
 -11   5   5   53977    9740  -2
 -11   6   6   53977    9740   1
 -10   4   4   53063    8718  -2
 -10   6   6   53063    8718   1
  -9   6   6   96709   10052   1
  -8   6   6   61174    6374   1
  -7   6   6   27370    4832   1
  -6   6   6   -1486    2637   1
  -5   6   6  300624   10844   1
  -4   6   6   79579    6407   1
  -3   6   6   72779    5219   1
  -2   6   6  661221   21336   1
  -1   6   6  430371   16336   1
   0   6   6    6565    3730   1
   1   6   6  317646   11065   1
   2   6   6    -404    2969   1
   3   6   6    1049    3279   1
   4   6   6  209467   12379   1
   5   6   6   46009    8378   1
   6   6   6    6844    6426   1
   7   6   6   32470    8715   1
   8   6   6   -1456    7841   1
 -13   6   7   72472   32592  -2
 -13   7   6   72472   32592   1
 -12   5   6   11830    8974  -2
 -12   7   6   11830    8974   1
 -11   4   5  157685   19499  -2
 -11   7   6  157685   19499   1
 -10   7   6  294820   19013   1
  -9   7   6   94876   10807   1
  -8   7   6   79079   10249   1
  -7   7   6   20776    4755   1
  -6   7   6  437166   14352   1
  -4   7   6  755992   19735   1
  -3   7   6  184423   12337   1
  -2   7   6    7791    3962   1
  -1   7   6 1476581   40592   1
   0   7   6   64718    7279   1
   1   7   6  351442   13437   1
   2   7   6    1977    3005   1
   3   7   6   57505    9640   1
   4   7   6    9954    5529   1
   5   7   6  102837   11659   1
   6   7   6  187291   20996   1
   7   7   6   20964    9966   1
 -13   5   7   52604   13806  -2
 -13   8   6   52604   13806   1
 -12   8   6   48626   11718   1
 -11   8   6   23386    7584   1
 -10   8   6    3912    8113   1
  -9   8   6    7072    5735   1
  -8   8   6   16778    5376   1
  -7   8   6  336043   12684   1
  -6   8   6   13633    4161   1
  -5   8   6   10851    3332   1
  -4   8   6  117828    7538   1
  -3   8   6  184669    8194   1
  -2   8   6   35252    5992   1
  -1   8   6   17508    5141   1
   0   8   6   56887   13943   1
   1   8   6  318714   11836   1
   2   8   6  190233   10297   1
   3   8   6  204310   13611   1
   4   8   6  173019   26257   1
   5   8   6   14597    8114   1
   6   8   6   -5583    7146   1
   7   8   6   31735   11170   1
 -13   9   6   27760   11521   1
 -12   9   6   11491    7502   1
 -11   9   6   60649   10232   1
 -10   9   6   11844    6419   1
  -9   9   6   35838    7687   1
  -8   9   6  245385   15906   1
  -7   9   6   47020    6499   1
  -6   9   6   65221    6401   1
  -5   9   6   -2341    2341   1
  -4   9   6    9312    5314   1
  -3   9   6    2211    2276   1
  -2   9   6   64160   12223   1
  -1   9   6    4565    4035   1
   0   9   6   20845    5813   1
   1   9   6   56662    8236   1
   2   9   6  137779   12341   1
   3   9   6    2046    6366   1
   4   9   6     262    7098   1
   5   9   6    2204    7627   1
   6   9   6   14284   10204   1
 -13  10   6   32590   17674   1
 -12  10   6   11237    7435   1
 -11  10   6    6551    6568   1
 -10  10   6  108310   16840   1
  -9  10   6   -4580    4580   1
  -8  10   6  308398   18926   1
  -7  10   6   70985    7850   1
  -6  10   6  422170   14655   1
  -5  10   6   40636    6427   1
  -4  10   6   71705    7965   1
  -3  10   6    1135    3573   1
  -2  10   6   -3131    3466   1
  -1  10   6     161    4162   1
   0  10   6    8562    5318   1
   1  10   6   15027    5226   1
   2  10   6   16321    6380   1
   3  10   6   48628   11757   1
   4  10   6  109094   16144   1
   5  10   6   13061   14619   1
   6  10   6   -7366    7366   1
 -12  11   6   12818    7418   1
 -11  11   6   20452   12295   1
 -10  11   6  134652   13758   1
  -9  11   6    -523    5240   1
  -8  11   6    2382    9675   1
  -7  11   6   -2640    3720   1
  -6  11   6   36579    5303   1
  -5  11   6    9040    3512   1
  -4  11   6   86937    9245   1
  -3  11   6   88017    9689   1
  -2  11   6   90858    9946   1
  -1  11   6    5112    5396   1
   0  11   6  138988   12492   1
   1  11   6  302048   25131   1
   2  11   6   36382    9031   1
   3  11   6   20279   11061   1
   4  11   6   -6670    6670   1
   5  11   6   43728   12789   1
 -12  12   6   11082    7792   1
 -11  12   6    9479    7116   1
 -10  12   6    8525    6185   1
  -9  12   6   59805    9890   1
  -8  12   6  367604   20207   1
  -7  12   6   71847    9558   1
  -6  12   6   22581    5799   1
  -5  12   6  174816   13358   1
  -4  12   6   -3012    4104   1
  -3  12   6   79692    9668   1
  -2  12   6   60325    8972   1
  -1  12   6   93090   10832   1
   0  12   6  181581   14799   1
   1  12   6  463102   23145   1
   2  12   6     718    7788   1
   3  12   6    4233   11660   1
   4  12   6   18238   13839   1
   5  12   6   95931   17688   1
 -12  13   6   98159   14011   1
 -11  13   6  166979   18270   1
 -10  13   6  176849   16405   1
  -9  13   6  218503   17110   1
  -8  13   6   85581   10020   1
  -7  13   6   56731   12472   1
  -6  13   6  185661   26501   1
  -5  13   6   43562   11620   1
  -4  13   6   -4185    4185   1
  -3  13   6   40598    7968   1
  -2  13   6    8672    6255   1
  -1  13   6  356983   19735   1
   0  13   6   44724    8475   1
   1  13   6    8444    8492   1
   2  13   6  128687   23112   1
   3  13   6   12004    9883   1
   4  13   6    4051    8177   1
 -11  14   6   22961   13056   1
 -10  14   6   86878   18064   1
  -9  14   6   15604    8822   1
  -8  14   6   86700   15677   1
  -7  14   6   -6496    6496   1
  -6  14   6  136038   17009   1
  -5  14   6   -1768    8240   1
  -4  14   6  407046   19686   1
  -3  14   6   56309    9405   1
  -2  14   6   13557    9362   1
  -1  14   6   37643    8483   1
   0  14   6   68473   10266   1
   1  14   6   45067   17123   1
   2  14   6   -4875    7406   1
   3  14   6   22568   10940   1
 -11  15   6   29983   12481   1
 -10  15   6  131121   23525   1
  -9  15   6   -7091    7091   1
  -8  15   6   14291    9204   1
  -7  15   6    7228    7762   1
  -6  15   6   14230    8228   1
  -5  15   6    6211    5881   1
  -4  15   6    3873    5714   1
  -3  15   6   41664    8656   1
  -2  15   6   16866    6825   1
  -1  15   6  115382   13216   1
   0  15   6    -162    5912   1
   1  15   6    7486   19141   1
   2  15   6   97065   17753   1
 -10  16   6   17237   14275   1
  -9  16   6    5527    8471   1
  -8  16   6   -6476    8263   1
  -7  16   6    -468   11454   1
  -6  16   6   -2524    7575   1
  -5  16   6   62305   13052   1
  -4  16   6   17258    6976   1
  -3  16   6   34628    8847   1
  -2  16   6   36934    8953   1
  -1  16   6   -4460    5817   1
   0  16   6   -5155    8307   1
   1  16   6    7297   14688   1
 -10  17   6   74163   16662   1
  -9  17   6   15561   11312   1
  -8  17   6    4965   15170   1
  -7  17   6   79078   25109   1
  -6  17   6  153500   23686   1
  -5  17   6    1825    7539   1
  -4  17   6    -410    6038   1
  -3  17   6     176    6091   1
  -2  17   6   25955   10097   1
  -1  17   6    8420    7264   1
   0  17   6   37184   12490   1
  -9  18   6    -487    9021   1
  -8  18   6   32812   15491   1
  -7  18   6  124352   22905   1
  -6  18   6    4128    8841   1
  -5  18   6   86280   15338   1
  -4  18   6    8762    7368   1
  -3  18   6   84683   12615   1
  -2  18   6   49332   10933   1
  -1  18   6    7810    9910   1
  -7  19   6   -6247    8132   1
  -6  19   6   -7108    7108   1
  -5  19   6    1273    8605   1
  -4  19   6    2320    8579   1
   0 -20   7  281325   36285   1
   1 -20   7   59391   10359   1
   2 -20   7    9408    8561   1
   3 -20   7   24737    9761   1
   4 -20   7   72047   14442   1
   5 -20   7   92672   16593   1
   6 -20   7   70588   14859   1
  -2 -19   7    3889   10214   1
  -1 -19   7   64509   13340   1
   0 -19   7    5942    8608   1
   1 -19   7   15763    7221   1
   2 -19   7    6609    7691   1
   3 -19   7    6923    8129   1
   4 -19   7   51457   17491   1
   5 -19   7     122   15677   1
   6 -19   7   24015   15836   1
   7 -19   7   -3415    7835   1
  -3 -18   7    9362    8660   1
  -2 -18   7     474    6241   1
  -1 -18   7   35245    8102   1
   0 -18   7   68938    8957   1
   1 -18   7   67695    8643   1
   2 -18   7  262459   15566   1
   3 -18   7  193665   16015   1
   4 -18   7    7726    6923   1
   5 -18   7    7822    6371   1
   6 -18   7   16541    7308   1
   7 -18   7   10638    7339   1
   8 -18   7    8320    7217   1
  -4 -17   7   87867   13233   1
  -3 -17   7   37985    8916   1
  -2 -17   7   82726   11130   1
  -1 -17   7  108014   12319   1
   0 -17   7    4017    4761   1
   1 -17   7  144150   11506   1
   2 -17   7   30670    6345   1
   3 -17   7   87791   10920   1
   4 -17   7   33985   11310   1
   5 -17   7   -2743    5402   1
   6 -17   7    5658    6228   1
   7 -17   7    9639    7587   1
   8 -17   7    1986    6467   1
   9 -17   7     -60    6846   1
  -5 -16   7   67599   12525   1
  -4 -16   7  167263   16454   1
  -3 -16   7  170154   19618   1
  -2 -16   7    6441    5612   1
  -1 -16   7   14299    5062   1
   0 -16   7   42933    6740   1
   1 -16   7    7582    4687   1
   2 -16   7   31001    6166   1
   3 -16   7   59747    9122   1
   4 -16   7  261798   18238   1
   5 -16   7  223812   26387   1
   6 -16   7    3375    5521   1
   7 -16   7  134191   14305   1
   8 -16   7   63048   10740   1
   9 -16   7   35461   12555   1
  -6 -15   7   14657    8775   1
  -5 -15   7   -3643    6014   1
  -4 -15   7   51269    9999   1
  -3 -15   7    4841    5761   1
  -2 -15   7   49798    8514   1
  -1 -15   7   65365    7675   1
   0 -15   7  390805   15896   1
   1 -15   7  124188   13477   1
   2 -15   7    -910    3978   1
   3 -15   7   18987    5178   1
   4 -15   7  190376   14869   1
   5 -15   7   31397   10527   1
   6 -15   7  142384   13993   1
   7 -15   7    2234    6126   1
   8 -15   7  105830   13204   1
   9 -15   7    4706    6841   1
  10 -15   7   21329    8549   1
  -6 -14   7    6722    7474   1
  -5 -14   7   80042   15533   1
  -4 -14   7  130481   11850   1
  -3 -14   7   -4275    5531   1
  -2 -14   7   -1082    3549   1
  -1 -14   7   65724    7365   1
   0 -14   7  207403   13576   1
   1 -14   7   51827    6575   1
   2 -14   7   22286    5108   1
   3 -14   7   23253    5437   1
   4 -14   7   29535    6700   1
   5 -14   7 1393291   43221   1
   6 -14   7   92502   11185   1
   7 -14   7   66164   10657   1
   8 -14   7   49819    9205   1
   9 -14   7    5033    6616   1
  10 -14   7   13940    7576   1
  -7 -13   7   50890   10485   1
  -6 -13   7   10725    7170   1
  -5 -13   7   33015    8467   1
  -4 -13   7   30675    7673   1
  -3 -13   7    6477    6309   1
  -2 -13   7   14670    6447   1
  -1 -13   7   27468    5162   1
   0 -13   7  572008   18555   1
   1 -13   7  139364    9843   1
   2 -13   7    4883    3546   1
   3 -13   7   44838    5736   1
   4 -13   7   26441    6775   1
   5 -13   7   50585    8600   1
   6 -13   7   31370    7714   1
   7 -13   7    1127    5445   1
   8 -13   7   96296   11799   1
   9 -13   7    5594    6226   1
  10   3 -17   12740    7288  -2
  10 -13   7   12740    7288   1
  -8 -12   7   62018   11749   1
  -7 -12   7   47873   10102   1
  -6 -12   7    3246    5251   1
  -5 -12   7   11418    6484   1
  -4 -12   7   39378    7847   1
  -3 -12   7   -3705    3705   1
  -2 -12   7    3478    3344   1
  -1 -12   7  281973   12290   1
   0 -12   7    8001    3665   1
   1 -12   7  243929   11593   1
   2 -12   7     809    3031   1
   3 -12   7    -358    3151   1
   4 -12   7   35066    6322   1
   5 -12   7  236238   16144   1
   6 -12   7  479691   21528   1
   7 -12   7   54008    9206   1
   8   4 -15   25793    7648  -2
   8 -12   7   25793    7648   1
   9   3 -16    2818    5837  -2
   9 -12   7    2818    5837   1
  10   2 -17    3127    6819  -2
  10 -12   7    3127    6819   1
  -8 -11   7    4378    6897   1
  -7 -11   7   51792   10141   1
  -6 -11   7    5077    5529   1
  -5 -11   7   29770    7566   1
  -4 -11   7  125451   14358   1
  -3 -11   7    8297    3603   1
  -2 -11   7  505558   16569   1
  -1 -11   7   16583    6698   1
   0 -11   7    8455    3489   1
   1 -11   7   79510    7162   1
   2 -11   7  154110   12376   1
   3 -11   7    9588    4790   1
   4 -11   7  170594   18225   1
   5 -11   7    1351    4029   1
   6 -11   7   13958    5877   1
   7   4 -14  145558   21076  -2
   7 -11   7  145558   21076   1
   8   3 -15   32227    8006  -2
   8 -11   7   32227    8006   1
   9   2 -16   18907    7538  -2
   9 -11   7   18907    7538   1
  10   1 -17   42855   10245  -2
  10 -11   7   42855   10245   1
  -9 -10   7   12161    7649   1
  -8 -10   7   50771   10519   1
  -7 -10   7   12804   14617   1
  -6 -10   7  183060   20243   1
  -5 -10   7   79253   14038   1
  -4 -10   7   24819    6327   1
  -3 -10   7   11714    3728   1
  -2 -10   7   72150    6549   1
  -1 -10   7  115370   14151   1
   0 -10   7  645403   18209   1
   1 -10   7   57434    5763   1
   2 -10   7   78825    6574   1
   3 -10   7    2129    2817   1
   4   6 -11  161483    9434  -2
   4 -10   7  161483    9434   1
   5   5 -12   59263    7949  -2
   5 -10   7   59263    7949   1
   6   4 -13   53940    7942  -2
   6 -10   7   53940    7942   1
   7   3 -14  313456   18430  -2
   7 -10   7  313456   18430   1
   8   2 -15  122649   13795  -2
   8 -10   7  122649   13795   1
   9   1 -16   61368   13299  -2
   9 -10   7   61368   13299   1
  10   0 -17   28271    8594  -2
  10 -10   7   28271    8594   1
  11  -1 -18   42475   15973  -2
  11 -10   7   42475   15973   1
  -9  -9   7   17342    7370   1
  -8  -9   7   32599   15149   1
  -7  -9   7   14313    6312   1
  -6  -9   7  187539   14938   1
  -5  -9   7  166490   13963   1
  -4  -9   7   -1800    2846   1
  -3  -9   7  564427   17294   1
  -2  -9   7   14782    3589   1
  -1  -9   7  249658    9902   1
   0  -9   7   35609    5393   1
   1  -9   7  842188   25321   1
   2  -9   7  187013   15120   1
   3   6 -10  479642   14943  -2
   3  -9   7  479642   14943   1
   4   5 -11   77617    6287  -2
   4  -9   7   77617    6287   1
   5   4 -12   27541    4566  -2
   5  -9   7   27541    4566   1
   6   3 -13    4112    4730  -2
   6  -9   7    4112    4730   1
   7   2 -14  221976   16384  -2
   7  -9   7  221976   16384   1
   8   1 -15   30217    7978  -2
   8  -9   7   30217    7978   1
   9   0 -16   68367   12035  -2
   9  -9   7   68367   12035   1
  10  -1 -17   14764    7466  -2
  10  -9   7   14764    7466   1
  11  -9   7    -787    8833   1
 -10  -8   7   15337    8453   1
  -9  -8   7     -72    6075   1
  -8  -8   7   39891    8841   1
  -7  -8   7  353510   20941   1
  -6  -8   7   91560   10700   1
  -5  -8   7   -1040    4363   1
  -4  -8   7  209036   10217   1
  -3  -8   7   49985    5380   1
  -2  -8   7  237792    8587   1
  -1  -8   7  352873   11960   1
   0  -8   7  910688   22394   1
   1  -8   7  109648    6958   1
   2   6  -9  207509   10461  -2
   2  -8   7  207509   10461   1
   3   5 -10   25551    5099  -2
   3  -8   7   25551    5099   1
   4   4 -11   94234    6974  -2
   4  -8   7   94234    6974   1
   5   3 -12  110238    7839  -2
   5  -8   7  110238    7839   1
   6   2 -13   84877    9794  -2
   6  -8   7   84877    9794   1
   7   1 -14   29076    7291  -2
   7  -8   7   29076    7291   1
   8   0 -15   18202    7903  -2
   8  -8   7   18202    7903   1
   9  -8   7   27198    8086   1
  10  -8   7   21693    8466   1
  11  -8   7   10323   13540   1
 -10  -7   7  199336   18317   1
  -9  -7   7   23082    7929   1
  -8  -7   7   13594    8329   1
  -7  -7   7  273822   21874   1
  -6  -7   7   21758    7270   1
  -5  -7   7   71203    8473   1
  -4  -7   7   41836    4805   1
  -3  -7   7   35334    4376   1
  -2  -7   7  376677   12054   1
  -1  -7   7    -882    2234   1
   0   7  -7  100900    5885  -2
   0  -7   7  100900    5885   1
   1   6  -8  137456   13509  -2
   1  -7   7  137456   13509   1
   2   5  -9  137261    8173  -2
   2  -7   7  137261    8173   1
   3   4 -10   38051    4362  -2
   3  -7   7   38051    4362   1
   4   3 -11  599874   17296  -2
   4  -7   7  599874   17296   1
   5   2 -12   14589    3760  -2
   5  -7   7   14589    3760   1
   6   1 -13   21326    6064  -2
   6  -7   7   21326    6064   1
   7   0 -14   35161    9694  -2
   7  -7   7   35161    9694   1
   8  -7   7   43303   12122   1
   9  -7   7   41972    9107   1
  10  -7   7    5480    8374   1
  11  -7   7   20912   11000   1
 -10  -6   7  256230   20120   1
  -9  -6   7   62329   10418   1
  -8  -6   7   14351   10607   1
  -7  -6   7  110222   11686   1
  -6  -6   7    2816    4313   1
  -5  -6   7   60090    5334   1
  -4  -6   7  707226   19062   1
  -3  -6   7   71060    5851   1
  -2  -6   7   13005    3573   1
  -1   7  -6  159398   16663  -2
  -1  -6   7  159398   16663   1
   0   6  -7 1987907   62464  -2
   0  -6   7 1987907   62464   1
   1   5  -8  633250   16469  -2
   1  -6   7  633250   16469   1
   2   4  -9  108756    8268  -2
   2  -6   7  108756    8268   1
   3   3 -10   53005    4989  -2
   3  -6   7   53005    4989   1
   4   2 -11  160851    8559  -2
   4  -6   7  160851    8559   1
   5   1 -12  186696    9802  -2
   5  -6   7  186696    9802   1
   6   0 -13    5717    3481  -2
   6  -6   7    5717    3481   1
   7  -6   7   12175    9669   1
   8  -6   7  237346   16984   1
   9  -6   7  354803   21157   1
  10  -6   7   15739   16226   1
  11  -6   7   -2345   11110   1
 -11  -5   7    3952    7141   1
 -10  -5   7   -1395    4729   1
  -9  -5   7  177967   18350   1
  -8  -5   7     510    6718   1
  -7  -5   7  199102   17403   1
  -6  -5   7  184270   13289   1
  -5  -5   7   30391    4983   1
  -4  -5   7  211535    9248   1
  -3  -5   7     423    2316   1
  -2   7  -5  110806   17518  -2
  -2  -5   7  110806   17518   1
  -1   6  -6   43060    3545  -2
  -1  -5   7   43060    3545   1
   0   5  -7    3877    5124  -2
   0  -5   7    3877    5124   1
   1   4  -8  246937    8367  -2
   1  -5   7  246937    8367   1
   2   3  -9  258199   11507  -2
   2  -5   7  258199   11507   1
   3   2 -10  126001    7470  -2
   3  -5   7  126001    7470   1
   4   1 -11 1142563   27860  -2
   4  -5   7 1142563   27860   1
   5   0 -12   85468    9919  -2
   5  -5   7   85468    9919   1
   6  -5   7   47828    5832   1
   7  -5   7  334611   15999   1
   8  -5   7   42984    7990   1
   9  -5   7   44733    9040   1
  10  -5   7   16255   10242   1
 -11  -4   7    9900    7146   1
 -10  -4   7   23753    7946   1
  -9  -4   7  106537   11862   1
  -8  -4   7   16613    5294   1
  -7  -4   7    -785    3488   1
  -6  -4   7   26866    3827   1
  -5  -4   7  282525   19392   1
  -4  -4   7  529979   15036   1
  -3   7  -4    1724    2352  -2
  -3  -4   7    1724    2352   1
  -2   6  -5  121273   13405  -2
  -2  -4   7  121273   13405   1
  -1   5  -6 1774655   44402  -2
  -1  -4   7 1774655   44402   1
   0   4  -7    1197    2914  -2
   0  -4   7    1197    2914   1
   1   3  -8    6477    2420  -2
   1  -4   7    6477    2420   1
   2   2  -9  152498   11767  -2
   2  -4   7  152498   11767   1
   3   1 -10  367484   11829  -2
   3  -4   7  367484   11829   1
   4   0 -11  330346   21089  -2
   4  -4   7  330346   21089   1
   5  -4   7    1878    2988   1
   6  -4   7    1026    5568   1
   7  -4   7    8494    4329   1
   8  -4   7  111775   11687   1
   9  -4   7   24950   18705   1
  10  -4   7   19034   11245   1
 -11  -3   7   91258   19778   1
 -10  -3   7   84925   13696   1
  -9  -3   7    1641    5503   1
  -8  -3   7    7174    4529   1
  -7  -3   7   11330    5218   1
  -6  -3   7  425552   13562   1
  -5  -3   7  248114    9502   1
  -4   7  -3  152027    8839  -2
  -4  -3   7  152027    8839   1
  -3   6  -4   53162    5983  -2
  -3  -3   7   53162    5983   1
  -2   5  -5   52500    9054  -2
  -2  -3   7   52500    9054   1
  -1   4  -6   24130    4182  -2
  -1  -3   7   24130    4182   1
   0   3  -7  824542   23312  -2
   0  -3   7  824542   23312   1
   1   2  -8  232729    8914  -2
   1  -3   7  232729    8914   1
   2   1  -9  389102   11754  -2
   2  -3   7  389102   11754   1
   3   0 -10  198155    8729  -2
   3  -3   7  198155    8729   1
   4  -3   7  134511    8433   1
   5  -3   7  617226   18228   1
   6  -3   7  460668   15901   1
   7  -3   7    1595    3697   1
   8  -3   7   61484    8747   1
   9  -3   7   36157   10511   1
  10  -3   7   51141   12847   1
 -12  -2   7   12347    8462   1
 -11  -2   7  138726   14934   1
 -10  -2   7  184482   16212   1
  -9  -2   7   77503   10022   1
  -8  -2   7   27253    8198   1
  -7  -2   7  188553    9229   1
  -6  -2   7   60259    5528   1
  -5   7  -2  241409    9175  -2
  -5  -2   7  241409    9175   1
  -4   6  -3 1133865   26453  -2
  -4  -2   7 1133865   26453   1
  -3   5  -4  932511   21896  -2
  -3  -2   7  932511   21896   1
  -2   4  -5  396279   10984  -2
  -2  -2   7  396279   10984   1
  -1   3  -6   94998    9516  -2
  -1  -2   7   94998    9516   1
   0   2  -7  278672    8627  -2
   0  -2   7  278672    8627   1
   1   1  -8  220994   10375  -2
   1  -2   7  220994   10375   1
   2   0  -9  293785    9903  -2
   2  -2   7  293785    9903   1
   3  -2   7  189438    8363   1
   4  -2   7    3697    3086   1
   5  -2   7  116453    8655   1
   6  -2   7   10596    4085   1
   7  -2   7   31860    5946   1
   8  -2   7   49533    8716   1
   9  -2   7    7967    8631   1
  10  -2   7   10775    8294   1
 -12  -1   7   20521   10499   1
 -11  -1   7    2693    6062   1
 -10  -1   7   10500    5682   1
  -9  -1   7    2627    7295   1
  -8  -1   7   71792   10116   1
  -7  -1   7   28749    6737   1
  -6   7  -1  213076   10389  -2
  -6  -1   7  213076   10389   1
  -5   6  -2   15300    4167  -2
  -5  -1   7   15300    4167   1
  -4   5  -3 1153004   26638  -2
  -4  -1   7 1153004   26638   1
  -3   4  -4   29766    3691  -2
  -3  -1   7   29766    3691   1
  -2   3  -5   57864    4322  -2
  -2  -1   7   57864    4322   1
  -1   2  -6  123731   14695  -2
  -1  -1   7  123731   14695   1
   0   1  -7  109084    5712  -2
   0  -1   7  109084    5712   1
   1   0  -8   36600    3915  -2
   1  -1   7   36600    3915   1
   2  -1   7  172078   11385   1
   3  -1   7  119263    7631   1
   4  -1   7  156525    9367   1
   5  -1   7   20751    4407   1
   6  -1   7  195229   11622   1
   7  -1   7   40975    6303   1
   8  -1   7   83785   10728   1
   9  -1   7   17127   15446   1
  10  -1   7    1899   10100   1
 -12   0   7    8095    9585   1
 -11   0   7   -1081    5566   1
 -10   0   7  149184   13915   1
  -9   0   7   74027    9612   1
  -8   0   7   26474    6433   1
  -7   7   0  183956   13112  -2
  -7   0   7  183956   13112   1
  -6   6  -1  125611    7770  -2
  -6   0   7  125611    7770   1
  -5   5  -2  116224    7546  -2
  -5   0   7  116224    7546   1
  -4   4  -3   90360    8594  -2
  -4   0   7   90360    8594   1
  -3   3  -4   78309   11110  -2
  -3   0   7   78309   11110   1
  -2   2  -5    2387    4499  -2
  -2   0   7    2387    4499   1
  -1   1  -6  156606   14470  -2
  -1   0   7  156606   14470   1
   0   0  -7  233954    8069  -2
   0   0   7  233954    8069   1
   1   0   7   82015    5672   1
   2   0   7    6855    2865   1
   3   0   7  868069   22362   1
   4   0   7  186766   10364   1
   5   0   7  176578   11883   1
   6   0   7    7268    3987   1
   7   0   7   10078    5581   1
   8   0   7   12238    6162   1
   9   0   7   -2034    6083   1
  10   0   7    6268    8942   1
 -12   1   7    7775    8340   1
 -11   1   7  199455   22127   1
 -10   1   7   39086    8140   1
  -9   1   7  186790   14370   1
  -8   7   1   62439    6178  -2
  -8   1   7   62439    6178   1
  -7   6   0    -487    2827  -2
  -7   1   7    -487    2827   1
  -6   5  -1  683406   18800  -2
  -6   1   7  683406   18800   1
  -5   4  -2  631221   17188  -2
  -5   1   7  631221   17188   1
  -4   3  -3    8713    2831  -2
  -4   1   7    8713    2831   1
  -3   2  -4   87887    8227  -2
  -3   1   7   87887    8227   1
  -2   1  -5  514068   17857  -2
  -2   1   7  514068   17857   1
  -1   1   7  489616   14653   1
   0   1   7   37609    3894   1
   1   1   7   14041    3179   1
   2   1   7   47535    4910   1
   3   1   7   39541    4878   1
   4   1   7    1611    2614   1
   5   1   7   66792    6923   1
   6   1   7   -1666    3627   1
   7   1   7   13404    6426   1
   8   1   7  135751   14298   1
   9   1   7    7068    7142   1
 -12   2   7   -7322    7322   1
 -11   2   7   32962   10948   1
 -10   2   7  542840   22971   1
  -9   7   2   69597    7103  -2
  -9   2   7   69597    7103   1
  -8   6   1  384436   15292  -2
  -8   2   7  384436   15292   1
  -7   5   0   14620    3843  -2
  -7   2   7   14620    3843   1
  -6   4  -1 1231829   29605  -2
  -6   2   7 1231829   29605   1
  -5   3  -2   53497   10527  -2
  -5   2   7   53497   10527   1
  -4   2   7  193952    7984   1
  -3   2   7  216896    8415   1
  -2   2   7  239819    8202   1
  -1   2   7   78035    4747   1
   0   2   7  531166   14239   1
   1   2   7  270311    9458   1
   2   2   7   54923    5837   1
   3   2   7    5675    3173   1
   4   2   7    3870    3249   1
   5   2   7   57956    7229   1
   6   2   7   56380   11839   1
   7   2   7    1238    5152   1
   8   2   7    2605    6064   1
   9   2   7   24558    8238   1
 -13   3   7    -664    9097   1
 -12   3   7   77281   15034   1
 -11   8   4  145002   19049  -2
 -11   3   7  145002   19049   1
 -10   7   3  162303   13763  -2
 -10   3   7  162303   13763   1
  -9   6   2  160830   10586  -2
  -9   3   7  160830   10586   1
  -8   5   1   36052    5226  -2
  -8   3   7   36052    5226   1
  -7   4   0    6372    3361  -2
  -7   3   7    6372    3361   1
  -6   3  -1  324781   13993  -2
  -6   3   7  324781   13993   1
  -5   3   7  413364   12922   1
  -4   3   7   92831    6331   1
  -3   3   7   39810    6358   1
  -2   3   7   22061    3100   1
  -1   3   7   71140    4391   1
   0   3   7 1797491   38685   1
   1   3   7   50016    4627   1
   2   3   7    1844    2607   1
   3   3   7   -2597    3439   1
   4   3   7   63963    6566   1
   5   3   7    3271    3940   1
   6   3   7     281    5399   1
   7   3   7   27077    7547   1
   8   3   7   12176    7493   1
   9   3   7    -317    6277   1
 -13   4   7   45468   13467   1
 -12   8   5   20338   10242  -2
 -12   4   7   20338   10242   1
 -11   7   4   77938   14423  -2
 -11   4   7   77938   14423   1
 -10   6   3   16898    6535  -2
 -10   4   7   16898    6535   1
  -9   5   2 1199730   31363  -2
  -9   4   7 1199730   31363   1
  -8   4   1  354263   13477  -2
  -8   4   7  354263   13477   1
  -7   4   7   48099    6620   1
  -6   4   7  512791   15571   1
  -5   4   7   22802    3573   1
  -4   4   7    6823    2743   1
  -3   4   7  385507   11491   1
  -2   4   7   -1674    3242   1
  -1   4   7    5452    3963   1
   0   4   7  805496   19865   1
   1   4   7   90056    6212   1
   2   4   7  203662    9428   1
   3   4   7     406    2914   1
   4   4   7   27101    5027   1
   5   4   7    8709    5050   1
   6   4   7    6782    5675   1
   7   4   7   99399   12453   1
   8   4   7    1968    9357   1
 -13   8   6   13614   15468  -2
 -13   5   7   13614   15468   1
 -12   7   5   -1072    8438  -2
 -12   5   7   -1072    8438   1
 -11   6   4   18590    9124  -2
 -11   5   7   18590    9124   1
 -10   5   3   44900    8129  -2
 -10   5   7   44900    8129   1
  -9   4   2  143302   10088  -2
  -9   5   7  143302   10088   1
  -8   5   7   26324    5091   1
  -7   5   7    4543    3173   1
  -6   5   7    6184    3193   1
  -5   5   7  487667   14675   1
  -4   5   7 1074330   25538   1
  -3   5   7    6755    3419   1
  -2   5   7   79688    7631   1
  -1   5   7    5459    3626   1
   0   5   7  334490   14284   1
   1   5   7   41908    4513   1
   2   5   7   23973    4392   1
   3   5   7   -1790    2955   1
   4   5   7   48744    5636   1
   5   5   7    2267    5266   1
   6   5   7   59249   14480   1
   7   5   7  115500   13756   1
   8   5   7    4718    9180   1
 -13   7   6   -3339   11982  -2
 -13   6   7   -3339   11982   1
 -12   6   5    1005    7183  -2
 -12   6   7    1005    7183   1
 -11   5   4   16811    7398  -2
 -11   6   7   16811    7398   1
 -10   6   7   99195   28347   1
  -9   6   7    8651    7806   1
  -8   6   7  461419   15792   1
  -7   6   7   27538    4639   1
  -6   6   7   97309    7369   1
  -5   6   7   -2082    2790   1
  -4   6   7  206194    9041   1
  -3   6   7  229681    8636   1
  -2   6   7    6276    4981   1
  -1   6   7  119363    9739   1
   0   6   7     537    3554   1
   1   6   7   89217    6727   1
   2   6   7   43222    5237   1
   3   6   7  109011    8556   1
   4   6   7   11984    4718   1
   5   6   7   71241    9928   1
   6   6   7   63537   13162   1
   7   6   7   -6978    7178   1
   8   6   7   18679   15836   1
 -13   6   6   -2034    7483  -2
 -13   7   7   -2034    7483   1
 -12   5   5   19642    9593  -2
 -12   7   7   19642    9593   1
 -11   7   7   11491    7142   1
 -10   7   7  107782   11829   1
  -9   7   7  196647   23435   1
  -8   7   7   21898   10696   1
  -7   7   7  209355   10948   1
  -6   7   7   36647    4771   1
  -5   7   7  160978   10151   1
  -4   7   7   40163    7292   1
  -3   7   7  790749   25192   1
  -2   7   7   83493    8545   1
  -1   7   7   -3157    3275   1
   0   7   7   15459    5131   1
   1   7   7  116594    7292   1
   2   7   7  359510   13332   1
   3   7   7   22651    5590   1
   4   7   7   17478    8927   1
   5   7   7   -5268    5268   1
   6   7   7   -4943    6681   1
   7   7   7    8595   10765   1
 -13   5   6   55916   25752  -2
 -13   8   7   55916   25752   1
 -12   8   7   72272   12626   1
 -11   8   7  106577   12513   1
 -10   8   7   32455    8124   1
  -9   8   7  249795   16933   1
  -8   8   7   40043    9645   1
  -7   8   7  325783   16379   1
  -6   8   7  266587   11728   1
  -5   8   7    1009    2767   1
  -4   8   7     574    2694   1
  -3   8   7  225651   24248   1
  -2   8   7    -472    3754   1
  -1   8   7   83180    9137   1
   0   8   7      37    3985   1
   1   8   7  144853   13456   1
   2   8   7  202825   24834   1
   3   8   7   -5861    5861   1
   4   8   7   -5717    5717   1
   5   8   7   48907   12316   1
   6   8   7   10624    9444   1
   7   8   7    9939   10375   1
 -13   9   7   24748   11311   1
 -12   9   7   29948    9015   1
 -11   9   7   16059    7292   1
 -10   9   7  192191   16094   1
  -9   9   7  196564   15553   1
  -8   9   7  265159   17526   1
  -7   9   7      40    3430   1
  -6   9   7    7370    4472   1
  -5   9   7  118463   11787   1
  -4   9   7   58856    5493   1
  -3   9   7    5632    4263   1
  -2   9   7    2622    4133   1
  -1   9   7   50279    7429   1
   0   9   7  177278   13629   1
   1   9   7  494485   20987   1
   2   9   7  138780   12505   1
   3   9   7  210973   21885   1
   4   9   7   20403    9108   1
   5   9   7   26232   15973   1
   6   9   7    2392    8298   1
 -12  10   7   -5719    5719   1
 -11  10   7    7555    6547   1
 -10  10   7    6992    6500   1
  -9  10   7   24244   14453   1
  -8  10   7  115190   11819   1
  -7  10   7   39536    7884   1
  -6  10   7   98938    7992   1
  -5  10   7   -2720    2720   1
  -4  10   7   52405   13484   1
  -3  10   7  139145   17405   1
  -2  10   7   -6554    6554   1
  -1  10   7   51098    8158   1
   0  10   7  178462   14323   1
   1  10   7   21517    6665   1
   2  10   7    3707    5925   1
   3  10   7   46317   16320   1
   4  10   7   -4165    6909   1
   5  10   7   52148   13366   1
   6  10   7   66240   23041   1
 -12  11   7   -5912    6632   1
 -11  11   7    3454    6198   1
 -10  11   7  175507   16269   1
  -9  11   7    4779    5602   1
  -8  11   7   41483    8150   1
  -7  11   7   13446    5370   1
  -6  11   7   -3946    3946   1
  -5  11   7   95364   10258   1
  -4  11   7    9770    5129   1
  -3  11   7   33581    7309   1
  -2  11   7   61327   12150   1
  -1  11   7  171525   23883   1
   0  11   7  137730   13264   1
   1  11   7  560961   23876   1
   2  11   7   18914   12002   1
   3  11   7   13162    9050   1
   4  11   7   36597   11938   1
   5  11   7   -7080    7557   1
 -12  12   7   13095    8234   1
 -11  12   7  124051   14699   1
 -10  12   7   73332   11073   1
  -9  12   7   65370   10434   1
  -8  12   7  102763   11407   1
  -7  12   7  439472   26613   1
  -6  12   7   54116    8276   1
  -5  12   7   25576   10117   1
  -4  12   7   36338    7341   1
  -3  12   7  237405   18414   1
  -2  12   7   23161    6800   1
  -1  12   7  120573   12361   1
   0  12   7  207491   16372   1
   1  12   7    2523    5687   1
   2  12   7   57635   13136   1
   3  12   7    2985    8292   1
   4  12   7   23272   10632   1
 -12  13   7   14946    8718   1
 -11  13   7   17782    8532   1
 -10  13   7  131635   17465   1
  -9  13   7   75381   14195   1
  -8  13   7  469062   31347   1
  -7  13   7   23169    9657   1
  -6  13   7   -4000    4000   1
  -5  13   7   24481    6629   1
  -4  13   7   51766    8670   1
  -3  13   7   76724   11702   1
  -2  13   7    4443    5286   1
  -1  13   7   37525   14946   1
   0  13   7   50568    9279   1
   1  13   7   17847    7910   1
   2  13   7   28822   10748   1
   3  13   7   92554   23752   1
 -11  14   7   68070   15537   1
 -10  14   7   17129   11385   1
  -9  14   7   -7680    7680   1
  -8  14   7   -2964    8470   1
  -7  14   7  129606   28988   1
  -6  14   7    9898    8263   1
  -5  14   7   12055    6159   1
  -4  14   7  167897   14811   1
  -3  14   7  204056   33069   1
  -2  14   7    2645    5433   1
  -1  14   7   47826    9307   1
   0  14   7  156202   15158   1
   1  14   7    3953    8630   1
   2  14   7    3507    8676   1
   3  14   7    -513   14484   1
 -11  15   7   -1460   13887   1
 -10  15   7  146403   21210   1
  -9  15   7  177735   21932   1
  -8  15   7   71879   14841   1
  -7  15   7   58599   13379   1
  -6  15   7   15535    8838   1
  -5  15   7   56201    9164   1
  -4  15   7   15044    7231   1
  -3  15   7    2242    8236   1
  -2  15   7   19985    6875   1
  -1  15   7   48085    9550   1
   0  15   7    6927    7284   1
   1  15   7   62052   14261   1
   2  15   7   -4079    8305   1
 -10  16   7  165938   22539   1
  -9  16   7   73825   15980   1
  -8  16   7   27898   11102   1
  -7  16   7   24794   20886   1
  -6  16   7    5298   18980   1
  -5  16   7  158510   20397   1
  -4  16   7   -3237    6920   1
  -3  16   7   31008    8116   1
  -2  16   7    5569    6450   1
  -1  16   7   19023    8138   1
   0  16   7   49558   17556   1
   1  16   7   70621   16913   1
  -9  17   7   26237   11836   1
  -8  17   7    2456    8635   1
  -7  17   7   78998   28254   1
  -6  17   7   52645   21345   1
  -5  17   7   16777    9979   1
  -4  17   7   36815    9374   1
  -3  17   7    4832    8204   1
  -2  17   7    6912    7279   1
  -1  17   7   31415    9511   1
  -8  18   7   73909   15951   1
  -7  18   7   13355   11773   1
  -6  18   7   29525   10937   1
  -5  18   7   50883   13152   1
  -4  18   7   63264   11540   1
  -3  18   7   41246    9998   1
  -2  18   7   -6695    6695   1
   0 -20   8   11693    9215   1
   1 -20   8    2287    6782   1
   2 -20   8    2841    7138   1
   3 -20   8    -547    7987   1
   4 -20   8   42079   19625   1
   5 -20   8   26666   16937   1
   6 -20   8   14398   11130   1
  -2 -19   8   34564   17996   1
  -1 -19   8  110889   17069   1
   0 -19   8   24995    9385   1
   1 -19   8    4666    6281   1
   2 -19   8   14208    8922   1
   3 -19   8  115705   16607   1
   4 -19   8   14810    9007   1
   5 -19   8    4310    8330   1
   6 -19   8   66237   18613   1
   7 -19   8    -593    8288   1
  -3 -18   8  102530   17563   1
  -2 -18   8   15075   12806   1
  -1 -18   8     -58    8788   1
   0 -18   8    2949    5781   1
   1 -18   8   -2328    5905   1
   2 -18   8    1633    7927   1
   3 -18   8   -3240    6350   1
   4 -18   8     608    8309   1
   5 -18   8    3648    7765   1
   6 -18   8    8382    8703   1
   7 -18   8   40749   13178   1
   8 -18   8   -7213    7850   1
  -4 -17   8   20122   10728   1
  -3 -17   8   19985    9781   1
  -2 -17   8     427    7202   1
  -1 -17   8  170762   22194   1
   0 -17   8    5533    5678   1
   1 -17   8    -329    5553   1
   2 -17   8  149990   13538   1
   3 -17   8   -5407    5512   1
   4 -17   8   -3120    6240   1
   5 -17   8   22618    8188   1
   6 -17   8    2958    6622   1
   7 -17   8   10597    7159   1
   8 -17   8    8307    8142   1
  -5 -16   8    9143   11155   1
  -4 -16   8   23690    9115   1
  -3 -16   8   -2995    4961   1
  -2 -16   8   45552    8679   1
  -1 -16   8    5742    4791   1
   0 -16   8  113041   11467   1
   1 -16   8  249939   17478   1
   2 -16   8  124034   10534   1
   3 -16   8   13069    6357   1
   4 -16   8  102525   11583   1
   5 -16   8    3307    5444   1
   6 -16   8    1407    5417   1
   7 -16   8  112435   13353   1
   8 -16   8   -1067    6432   1
   9 -16   8   17066    8374   1
  -6 -15   8   -4051    6837   1
  -5 -15   8    6054    7768   1
  -4 -15   8    4427    6447   1
  -3 -15   8  101202   11890   1
  -2 -15   8    -663    4611   1
  -1 -15   8   14165    6757   1
   0 -15   8   35473    6429   1
   1 -15   8   51406    8492   1
   2 -15   8     616    4055   1
   3 -15   8  190897   15514   1
   4 -15   8  155957   13714   1
   5 -15   8   89869   11320   1
   6 -15   8    6982    6087   1
   7 -15   8  123728   13448   1
   8 -15   8   45226    9738   1
   9 -15   8    6699    7913   1
  -6 -14   8   82318   12488   1
  -5 -14   8   39666   10020   1
  -4 -14   8    6786    5773   1
  -3 -14   8     397    4554   1
  -2 -14   8   63179    8322   1
  -1 -14   8    3179    3819   1
   0 -14   8   -2360    3511   1
   1 -14   8    1853    3835   1
   2 -14   8   88543    8125   1
   3 -14   8   83003    8061   1
   4 -14   8  198083   15869   1
   5 -14   8     451    5103   1
   6 -14   8   -5097    5097   1
   7 -14   8   61627   14827   1
   8 -14   8  101087   13023   1
   9 -14   8    8252    7172   1
  10 -14   8   84778   20222   1
  -7 -13   8   -4521    6123   1
  -6 -13   8   13181   13480   1
  -5 -13   8   11792    7691   1
  -4 -13   8    6999    5859   1
  -3 -13   8   23492    6485   1
  -2 -13   8   93661    8653   1
  -1 -13   8    2124    4612   1
   0 -13   8   47000    6192   1
   1 -13   8   -2674    3512   1
   2 -13   8   -1155    4638   1
   3 -13   8    -580    3244   1
   4 -13   8    3614    7448   1
   5 -13   8   29333    7220   1
   6 -13   8   49479   12292   1
   7 -13   8  106930   12367   1
   8 -13   8   31998   11705   1
   9   4 -17   62166   10713  -2
   9 -13   8   62166   10713   1
  10   3 -18    8894    7982  -2
  10 -13   8    8894    7982   1
  -8 -12   8    1377    7021   1
  -7 -12   8  151660   16358   1
  -6 -12   8    3124    5930   1
  -5 -12   8   18143    8852   1
  -4 -12   8   14527    6288   1
  -3 -12   8   -3491    3848   1
  -2 -12   8   25629    4866   1
  -1 -12   8    5148    3554   1
   0 -12   8  305148   12324   1
   1 -12   8  142855   11761   1
   2 -12   8  157958    9898   1
   3 -12   8   20641    4962   1
   4 -12   8    -754    3945   1
   5 -12   8    4814    5059   1
   6 -12   8    -572    5063   1
   7   5 -15    1179    5347  -2
   7 -12   8    1179    5347   1
   8   4 -16   13246    6911  -2
   8 -12   8   13246    6911   1
   9   3 -17   77964   11807  -2
   9 -12   8   77964   11807   1
  10   2 -18   15813    7974  -2
  10 -12   8   15813    7974   1
  -8 -11   8   31084    9269   1
  -7 -11   8    6831    6878   1
  -6 -11   8   -4913    4913   1
  -5 -11   8    -880    5348   1
  -4 -11   8     862    6609   1
  -3 -11   8  105840    8580   1
  -2 -11   8  166292    9961   1
  -1 -11   8   82664   10514   1
   0 -11   8   12302    3758   1
   1 -11   8  218580   10229   1
   2 -11   8   30217    5750   1
   3 -11   8  212653   11012   1
   4 -11   8  939453   25137   1
   5   6 -13  122924   12201  -2
   5 -11   8  122924   12201   1
   6   5 -14   50000    8424  -2
   6 -11   8   50000    8424   1
   7   4 -15    7320    7137  -2
   7 -11   8    7320    7137   1
   8   3 -16   61216   12067  -2
   8 -11   8   61216   12067   1
   9   2 -17   17533    8235  -2
   9 -11   8   17533    8235   1
  10   1 -18   16561    9058  -2
  10 -11   8   16561    9058   1
  -9 -10   8    7993   11478   1
  -8 -10   8    7383    6901   1
  -7 -10   8   10692   10028   1
  -6 -10   8    9964    6382   1
  -5 -10   8   20673    6525   1
  -4 -10   8   53942    8223   1
  -3 -10   8   50879   10515   1
  -2 -10   8     884    3026   1
  -1 -10   8  152848   10680   1
   0 -10   8   41421    4915   1
   1 -10   8   14101    6068   1
   2 -10   8  136428    8588   1
   3 -10   8   21457    6983   1
   4   6 -12  102384    7830  -2
   4 -10   8  102384    7830   1
   5   5 -13   21934    7119  -2
   5 -10   8   21934    7119   1
   6   4 -14  109010   11149  -2
   6 -10   8  109010   11149   1
   7   3 -15   20177    6672  -2
   7 -10   8   20177    6672   1
   8   2 -16   25800    7669  -2
   8 -10   8   25800    7669   1
   9   1 -17   11767    6948  -2
   9 -10   8   11767    6948   1
  10   0 -18   30155    8879  -2
  10 -10   8   30155    8879   1
  -9  -9   8     833    9079   1
  -8  -9   8   69217   11306   1
  -7  -9   8   14645    7692   1
  -6  -9   8  136716   13494   1
  -5  -9   8   59321   11104   1
  -4  -9   8  312506   12349   1
  -3  -9   8   11458    3383   1
  -2  -9   8   21191    8434   1
  -1  -9   8   58671    5475   1
   0  -9   8   80347    6341   1
   1  -9   8  200199    9191   1
   2   7 -10   11080    3172  -2
   2  -9   8   11080    3172   1
   3   6 -11  110385    7640  -2
   3  -9   8  110385    7640   1
   4   5 -12  160668    9005  -2
   4  -9   8  160668    9005   1
   5   4 -13  329540   17060  -2
   5  -9   8  329540   17060   1
   6   3 -14   74069    9422  -2
   6  -9   8   74069    9422   1
   7   2 -15   45570   13587  -2
   7  -9   8   45570   13587   1
   8   1 -16   65061   10010  -2
   8  -9   8   65061   10010   1
   9   0 -17   74156   12761  -2
   9  -9   8   74156   12761   1
  10  -9   8   15200    7474   1
 -10  -8   8  129021   13207   1
  -9  -8   8   -5481    5481   1
  -8  -8   8    4993    6424   1
  -7  -8   8   14105    6895   1
  -6  -8   8   86121   10332   1
  -5  -8   8   90927   10071   1
  -4  -8   8    8921    3579   1
  -3  -8   8  383983   13326   1
  -2  -8   8   15113    4313   1
  -1  -8   8 1421475   32524   1
   0  -8   8   12031    2859   1
   1   7  -9  421307   14146  -2
   1  -8   8  421307   14146   1
   2   6 -10    3928    6220  -2
   2  -8   8    3928    6220   1
   3   5 -11  186464   16478  -2
   3  -8   8  186464   16478   1
   4   4 -12   32495    5254  -2
   4  -8   8   32495    5254   1
   5   3 -13   43508    5542  -2
   5  -8   8   43508    5542   1
   6   2 -14   46858    7890  -2
   6  -8   8   46858    7890   1
   7   1 -15    9919    5956  -2
   7  -8   8    9919    5956   1
   8   0 -16   18564    7167  -2
   8  -8   8   18564    7167   1
   9  -8   8   18028    7263   1
  10  -8   8   80493   12449   1
 -10  -7   8    -998    6702   1
  -9  -7   8    4600    6576   1
  -8  -7   8    7912    9839   1
  -7  -7   8  570135   23802   1
  -6  -7   8    7452    5657   1
  -5  -7   8   58434    6325   1
  -4  -7   8    6579    3170   1
  -3  -7   8    7220    3000   1
  -2  -7   8  130208    9674   1
  -1  -7   8   23839    3170   1
   0   7  -8  380737   11493  -2
   0  -7   8  380737   11493   1
   1   6  -9  109900    6287  -2
   1  -7   8  109900    6287   1
   2   5 -10   36443    6208  -2
   2  -7   8   36443    6208   1
   3   4 -11   56624    5386  -2
   3  -7   8   56624    5386   1
   4   3 -12  156709    9371  -2
   4  -7   8  156709    9371   1
   5   2 -13   22437    4429  -2
   5  -7   8   22437    4429   1
   6   1 -14   41188    7086  -2
   6  -7   8   41188    7086   1
   7   0 -15  247915   17171  -2
   7  -7   8  247915   17171   1
   8  -7   8  155121   14240   1
   9  -7   8   -3613    5539   1
  10  -7   8    4461    8546   1
 -11  -6   8   -8585   13313   1
 -10  -6   8  180229   19515   1
  -9  -6   8   67326   10531   1
  -8  -6   8  102915   10285   1
  -7  -6   8   28775    5914   1
  -6  -6   8   62734    8242   1
  -5  -6   8   65582    5880   1
  -4  -6   8   33514    5749   1
  -3  -6   8   30055    4131   1
  -2   8  -6    2491    2549  -2
  -2  -6   8    2491    2549   1
  -1   7  -7  136086    8839  -2
  -1  -6   8  136086    8839   1
   0   6  -8  447927   20029  -2
   0  -6   8  447927   20029   1
   1   5  -9   22042   11048  -2
   1  -6   8   22042   11048   1
   2   4 -10  482935   14372  -2
   2  -6   8  482935   14372   1
   3   3 -11  167757    8119  -2
   3  -6   8  167757    8119   1
   4   2 -12   59183    5881  -2
   4  -6   8   59183    5881   1
   5   1 -13   47883    5701  -2
   5  -6   8   47883    5701   1
   6   0 -14   75003   14920  -2
   6  -6   8   75003   14920   1
   7  -6   8    1485    5123   1
   8  -6   8   34021    8249   1
   9  -6   8    9164    6761   1
  10  -6   8    8519    8751   1
 -11  -5   8   51586   10474   1
 -10  -5   8   23003    9725   1
  -9  -5   8   30863    8366   1
  -8  -5   8   13933    6347   1
  -7  -5   8   95271   14730   1
  -6  -5   8  101788   13487   1
  -5  -5   8   65516    5833   1
  -4  -5   8  802293   20858   1
  -3   8  -5  446588   13103  -2
  -3  -5   8  446588   13103   1
  -2   7  -6  118851   12319  -2
  -2  -5   8  118851   12319   1
  -1   6  -7  425370   39320  -2
  -1  -5   8  425370   39320   1
   0   5  -8  319279   12793  -2
   0  -5   8  319279   12793   1
   1   4  -9  235846   14483  -2
   1  -5   8  235846   14483   1
   2   3 -10   81865    5982  -2
   2  -5   8   81865    5982   1
   3   2 -11   91810   12264  -2
   3  -5   8   91810   12264   1
   4   1 -12   42163    5119  -2
   4  -5   8   42163    5119   1
   5   0 -13   14230    4116  -2
   5  -5   8   14230    4116   1
   6  -5   8   -2936    2936   1
   7  -5   8  280828   18245   1
   8  -5   8  139750   13487   1
   9  -5   8    7044    8104   1
  10  -5   8   72194   14332   1
 -11  -4   8    6313    7044   1
 -10  -4   8  216215   17944   1
  -9  -4   8   12129    6838   1
  -8  -4   8    7178    5681   1
  -7  -4   8   -3547    3547   1
  -6  -4   8  198208   10336   1
  -5  -4   8    2312    2720   1
  -4  -4   8  203414    8838   1
  -3   7  -5  431622   17153  -2
  -3  -4   8  431622   17153   1
  -2   6  -6  276042    8839  -2
  -2  -4   8  276042    8839   1
  -1   5  -7  402988   14597  -2
  -1  -4   8  402988   14597   1
   0   4  -8   51776    5661  -2
   0  -4   8   51776    5661   1
   1   3  -9   21110    3029  -2
   1  -4   8   21110    3029   1
   2   2 -10  289256    9949  -2
   2  -4   8  289256    9949   1
   3   1 -11  717784   19298  -2
   3  -4   8  717784   19298   1
   4   0 -12   52732    5625  -2
   4  -4   8   52732    5625   1
   5  -4   8    3103    3353   1
   6  -4   8  117974    9045   1
   7  -4   8   76728    8137   1
   8  -4   8   48385    8803   1
   9  -4   8     250    7490   1
  10  -4   8    1311    7904   1
 -11  -3   8   47885   10323   1
 -10  -3   8   17482    7638   1
  -9  -3   8    9156    6444   1
  -8  -3   8    9365    5606   1
  -7  -3   8   85280    9445   1
  -6  -3   8    -143    2604   1
  -5  -3   8   70252    7023   1
  -4   7  -4  541650   21793  -2
  -4  -3   8  541650   21793   1
  -3   6  -5  253391   30756  -2
  -3  -3   8  253391   30756   1
  -2   5  -6   54231    4034  -2
  -2  -3   8   54231    4034   1
  -1   4  -7   19922    4246  -2
  -1  -3   8   19922    4246   1
   0   3  -8  294756    9308  -2
   0  -3   8  294756    9308   1
   1   2  -9  314859   10105  -2
   1  -3   8  314859   10105   1
   2   1 -10  811611   20456  -2
   2  -3   8  811611   20456   1
   3   0 -11   18330    3866  -2
   3  -3   8   18330    3866   1
   4  -3   8   91751    7334   1
   5  -3   8      60    3116   1
   6  -3   8  283320   13897   1
   7  -3   8  216827   13074   1
   8  -3   8    3543    5478   1
   9  -3   8    5004    7355   1
  10  -3   8    9090    9111   1
 -12  -2   8   37401   10205   1
 -11  -2   8  144566   14955   1
 -10  -2   8  105160   12305   1
  -9  -2   8   33708    7646   1
  -8  -2   8  159903   18680   1
  -7  -2   8  266797   15464   1
  -6  -2   8  648179   18331   1
  -5   7  -3  840801   21630  -2
  -5  -2   8  840801   21630   1
  -4   6  -4  209395    8439  -2
  -4  -2   8  209395    8439   1
  -3   5  -5   74278    5478  -2
  -3  -2   8   74278    5478   1
  -2   4  -6   51172    5748  -2
  -2  -2   8   51172    5748   1
  -1   3  -7  162120    7964  -2
  -1  -2   8  162120    7964   1
   0   2  -8    -101    2067  -2
   0  -2   8    -101    2067   1
   1   1  -9   46382    4555  -2
   1  -2   8   46382    4555   1
   2   0 -10  847851   21314  -2
   2  -2   8  847851   21314   1
   3  -2   8  440377   13998   1
   4  -2   8   69324    7460   1
   5  -2   8   -1941    2908   1
   6  -2   8   11005    4398   1
   7  -2   8  109762    9573   1
   8  -2   8   55588    9157   1
   9  -2   8   -3174    9296   1
  10  -2   8   15179   10399   1
 -12  -1   8   16368   11520   1
 -11  -1   8   13744    7226   1
 -10  -1   8  172382   14781   1
  -9  -1   8   76531    9839   1
  -8  -1   8   14549    5656   1
  -7  -1   8  129254    8574   1
  -6   7  -2  138367   12503  -2
  -6  -1   8  138367   12503   1
  -5   6  -3   99440    6804  -2
  -5  -1   8   99440    6804   1
  -4   5  -4 1781944   39176  -2
  -4  -1   8 1781944   39176   1
  -3   4  -5  348207   10879  -2
  -3  -1   8  348207   10879   1
  -2   3  -6  363510   10764  -2
  -2  -1   8  363510   10764   1
  -1   2  -7   10164    5230  -2
  -1  -1   8   10164    5230   1
   0   1  -8  381089   16863  -2
   0  -1   8  381089   16863   1
   1  -1   8  180762    8117   1
   2  -1   8  567334   16098   1
   3  -1   8  183656   10031   1
   4  -1   8   65508    6451   1
   5  -1   8   87732    7784   1
   6  -1   8   12155    4429   1
   7  -1   8   66549    8069   1
   8  -1   8    3645    6123   1
   9  -1   8   42378   11640   1
 -12   0   8    2793    8599   1
 -11   0   8     107    5995   1
 -10   0   8   23581    7139   1
  -9   0   8    6778    4978   1
  -8   8   0    7945    3748  -2
  -8   0   8    7945    3748   1
  -7   7  -1    3884    3250  -2
  -7   0   8    3884    3250   1
  -6   6  -2   33009    4737  -2
  -6   0   8   33009    4737   1
  -5   5  -3  365792   12273  -2
  -5   0   8  365792   12273   1
  -4   4  -4   13335    4373  -2
  -4   0   8   13335    4373   1
  -3   3  -5  134829    6989  -2
  -3   0   8  134829    6989   1
  -2   2  -6   14778    5019  -2
  -2   0   8   14778    5019   1
  -1   1  -7   10303    2698  -2
  -1   0   8   10303    2698   1
   0   0   8    4604    3611   1
   1   0   8   35574    5115   1
   2   0   8   42531    4807   1
   3   0   8  119688    8235   1
   4   0   8    -249    2826   1
   5   0   8     970    3185   1
   6   0   8   29985    5989   1
   7   0   8   39959    8044   1
   8   0   8    3272    5987   1
   9   0   8   41126   11925   1
 -12   1   8   -6701    7107   1
 -11   1   8   34669    8223   1
 -10   1   8   14630    6120   1
  -9   8   1   10470    5306  -2
  -9   1   8   10470    5306   1
  -8   7   0    6558    3677  -2
  -8   1   8    6558    3677   1
  -7   6  -1   38987    5227  -2
  -7   1   8   38987    5227   1
  -6   5  -2   27865    4429  -2
  -6   1   8   27865    4429   1
  -5   4  -3  274832   10327  -2
  -5   1   8  274832   10327   1
  -4   3  -4  317876   22311  -2
  -4   1   8  317876   22311   1
  -3   2  -5   41563    4554  -2
  -3   1   8   41563    4554   1
  -2   1  -6  535188   14357  -2
  -2   1   8  535188   14357   1
  -1   1   8    9725    2563   1
   0   1   8  171883    7634   1
   1   1   8    7702    2947   1
   2   1   8   42363    9899   1
   3   1   8  323734   11919   1
   4   1   8    8709    3559   1
   5   1   8   28280    5240   1
   6   1   8   30851    5965   1
   7   1   8    3785    5454   1
   8   1   8  146601   14794   1
   9   1   8   72286   17287   1
 -12   2   8   81967   21574   1
 -11   2   8   20600   11934   1
 -10   8   2  146615   13224  -2
 -10   2   8  146615   13224   1
  -9   7   1   24476    5092  -2
  -9   2   8   24476    5092   1
  -8   6   0  264168   12311  -2
  -8   2   8  264168   12311   1
  -7   5  -1   93181    7614  -2
  -7   2   8   93181    7614   1
  -6   4  -2  556880   16558  -2
  -6   2   8  556880   16558   1
  -5   3  -3 1372102   31859  -2
  -5   2   8 1372102   31859   1
  -4   2   8  288244   35048   1
  -3   2   8  586630   15643   1
  -2   2   8  168201    7074   1
  -1   2   8  293789    9587   1
   0   2   8     -76    2318   1
   1   2   8  203257    8782   1
   2   2   8    1529    2424   1
   3   2   8  397599   13661   1
   4   2   8    8622    3651   1
   5   2   8   13895    4697   1
   6   2   8  134629   13087   1
   7   2   8  130476   13588   1
   8   2   8   27621    8751   1
   9   2   8   50186   13182   1
 -13   3   8   16092   10350   1
 -12   3   8   20089   25591   1
 -11   8   3    2906    7696  -2
 -11   3   8    2906    7696   1
 -10   7   2    5056    5192  -2
 -10   3   8    5056    5192   1
  -9   6   1  129333    9754  -2
  -9   3   8  129333    9754   1
  -8   5   0  588271   18562  -2
  -8   3   8  588271   18562   1
  -7   4  -1    9204    3616  -2
  -7   3   8    9204    3616   1
  -6   3   8   68960    6179   1
  -5   3   8   17022    4872   1
  -4   3   8  641539   17300   1
  -3   3   8  198855    8016   1
  -2   3   8  301510    9776   1
  -1   3   8   -1537    2010   1
   0   3   8    8236    2653   1
   1   3   8   80194    7601   1
   2   3   8   15542    3626   1
   3   3   8    8502    3481   1
   4   3   8   44789    6152   1
   5   3   8  205399   11933   1
   6   3   8    -438    5606   1
   7   3   8    9433    6472   1
   8   3   8   51947   10662   1
 -13   9   5   -6161    7764  -2
 -13   4   8   -6161    7764   1
 -12   8   4   20213    9095  -2
 -12   4   8   20213    9095   1
 -11   7   3   57880   12626  -2
 -11   4   8   57880   12626   1
 -10   6   2   -4545    4545  -2
 -10   4   8   -4545    4545   1
  -9   5   1   24900   10011  -2
  -9   4   8   24900   10011   1
  -8   4   8   27445    5058   1
  -7   4   8   15929    4192   1
  -6   4   8  147287    9025   1
  -5   4   8  214870    9515   1
  -4   4   8   66038    7343   1
  -3   4   8  130912   13277   1
  -2   4   8  199525   11329   1
  -1   4   8  626320   20670   1
   0   4   8    6158    2493   1
   1   4   8   29440    4067   1
   2   4   8    3934    3010   1
   3   4   8   81128    7305   1
   4   4   8   16361    4580   1
   5   4   8   29373    9758   1
   6   4   8   15145    9195   1
   7   4   8   46527    9298   1
   8   4   8    8348    9131   1
 -13   8   5    7344    9955  -2
 -13   5   8    7344    9955   1
 -12   7   4   -6945   12372  -2
 -12   5   8   -6945   12372   1
 -11   6   3   71596   14166  -2
 -11   5   8   71596   14166   1
 -10   5   2   20307    6460  -2
 -10   5   8   20307    6460   1
  -9   5   8  210794   12661   1
  -8   5   8   89532    7621   1
  -7   5   8  211656   11036   1
  -6   5   8  226604   10717   1
  -5   5   8   71648    6279   1
  -4   5   8   14971    4728   1
  -3   5   8   53992    4616   1
  -2   5   8  211123   12179   1
  -1   5   8  222196   12552   1
   0   5   8   32691    5667   1
   1   5   8   73458    5930   1
   2   5   8  147015   14530   1
   3   5   8  122100    8861   1
   4   5   8  197153   12932   1
   5   5   8    2085    5090   1
   6   5   8   -5482    5482   1
   7   5   8    4909    8105   1
   8   5   8   15217   10103   1
 -13   7   5    4677    8529  -2
 -13   6   8    4677    8529   1
 -12   6   4   14549   10510  -2
 -12   6   8   14549   10510   1
 -11   5   3   38982   11509  -2
 -11   6   8   38982   11509   1
 -10   6   8  426922   20032   1
  -9   6   8     -55    3379   1
  -8   6   8  111727    8736   1
  -7   6   8   16067    4189   1
  -6   6   8    7158    4605   1
  -5   6   8   27638    7026   1
  -4   6   8  997870   43725   1
  -3   6   8   28552    5495   1
  -2   6   8  234465   13364   1
  -1   6   8  203136   15576   1
   0   6   8   -3387    3387   1
   1   6   8   36350    5061   1
   2   6   8   -2763    2911   1
   3   6   8   40950    5832   1
   4   6   8   20618   12462   1
   5   6   8   15045    8438   1
   6   6   8   80097   14948   1
   7   6   8   64628   14465   1
 -13   6   5   -6869    8040  -2
 -13   7   8   -6869    8040   1
 -12   7   8    1080    8164   1
 -11   7   8  118283   13818   1
 -10   7   8  230087   21536   1
  -9   7   8  103245   12819   1
  -8   7   8   85005   11289   1
  -7   7   8    4244    3734   1
  -6   7   8  263195   10968   1
  -5   7   8    4627    3205   1
  -4   7   8  290123   11237   1
  -3   7   8   14128    4814   1
  -2   7   8    5835    4326   1
  -1   7   8    4401    4046   1
   0   7   8  126344   10824   1
   1   7   8  365016   16925   1
   2   7   8  105950   15863   1
   3   7   8   18114    7228   1
   4   7   8   44625   12086   1
   5   7   8    6450    7732   1
   6   7   8   45734   13063   1
   7   7   8   16027   10002   1
 -13   8   8   35958   24696   1
 -12   8   8   17209    7359   1
 -11   8   8   11349    6448   1
 -10   8   8   25539   16936   1
  -9   8   8   59109    9239   1
  -8   8   8     741    3786   1
  -7   8   8  133753   13635   1
  -6   8   8  210700   11701   1
  -5   8   8  127467    8417   1
  -4   8   8   34488    4976   1
  -3   8   8    -638    3597   1
  -2   8   8   90913    9351   1
  -1   8   8   -2108    3923   1
   0   8   8  330574   16901   1
   1   8   8  316012   17850   1
   2   8   8   -3366    4563   1
   3   8   8  125518   12131   1
   4   8   8   -2154    8171   1
   5   8   8   -6752    6752   1
   6   8   8   29454   21804   1
 -13   9   8    8788    9674   1
 -12   9   8    5862    6806   1
 -11   9   8  132372   14457   1
 -10   9   8  154416   14474   1
  -9   9   8    4778    5785   1
  -8   9   8  514948   27472   1
  -7   9   8   94992    8474   1
  -6   9   8   18580    4558   1
  -5   9   8   98841    7723   1
  -4   9   8   87402    9557   1
  -3   9   8  164783   12541   1
  -2   9   8    -834    4332   1
  -1   9   8   33125    6920   1
   0   9   8  255453   19281   1
   1   9   8  496915   21456   1
   2   9   8  104270   20952   1
   3   9   8   42590   11052   1
   4   9   8   27633   10800   1
   5   9   8    9685    8855   1
   6   9   8   72447   26348   1
 -12  10   8   11930    8375   1
 -11  10   8    5067    8367   1
 -10  10   8  110262   13082   1
  -9  10   8  113327   12492   1
  -8  10   8   51418    8419   1
  -7  10   8    1758    3824   1
  -6  10   8    5024    4840   1
  -5  10   8   31271    6772   1
  -4  10   8    6086    4725   1
  -3  10   8   87675   18078   1
  -2  10   8    5655    5144   1
  -1  10   8   48566    8173   1
   0  10   8  166600   18203   1
   1  10   8   22850    7185   1
   2  10   8    5979    5864   1
   3  10   8   54292   12040   1
   4  10   8   18444    9009   1
   5  10   8   -1520    6814   1
 -12  11   8   15319    8274   1
 -11  11   8   -1963    6026   1
 -10  11   8   -1248    5334   1
  -9  11   8   90347   11658   1
  -8  11   8  214540   16718   1
  -7  11   8   98061   10708   1
  -6  11   8     285    4557   1
  -5  11   8  111418   11145   1
  -4  11   8   11536    5758   1
  -3  11   8   13463    5643   1
  -2  11   8     988    5129   1
  -1  11   8    3029    4943   1
   0  11   8   26944    7390   1
   1  11   8   39734    9691   1
   2  11   8   -6895    6895   1
   3  11   8   16884   10097   1
   4  11   8   -5812    6880   1
 -12  12   8   17897    8876   1
 -11  12   8   30154    9093   1
 -10  12   8  550193   28845   1
  -9  12   8   13657    9397   1
  -8  12   8    -938   25545   1
  -7  12   8  135278   17423   1
  -6  12   8   67419    9309   1
  -5  12   8   19576    6453   1
  -4  12   8   15333    6130   1
  -3  12   8    1467    4934   1
  -2  12   8   17785    6398   1
  -1  12   8    8565    6179   1
   0  12   8    -998    5881   1
   1  12   8    2855    6409   1
   2  12   8   39295   11627   1
   3  12   8   -7142   16136   1
   4  12   8   47920   30317   1
 -12  13   8   24534   10623   1
 -11  13   8   77458   26142   1
 -10  13   8   67998   15208   1
  -9  13   8    5236   12303   1
  -8  13   8   84271   15342   1
  -7  13   8   -6572    7141   1
  -6  13   8     542    4864   1
  -5  13   8   -4771    4797   1
  -4  13   8  201772   24282   1
  -3  13   8   88657   10939   1
  -2  13   8   20432    7047   1
  -1  13   8   72090   10720   1
   0  13   8   31897    8575   1
   1  13   8   23535   10272   1
   2  13   8   15140   10287   1
   3  13   8   -7362    8310   1
 -11  14   8   15759   10564   1
 -10  14   8    1233    8607   1
  -9  14   8    2463   13818   1
  -8  14   8   44081   12523   1
  -7  14   8    1060    7359   1
  -6  14   8   -4948    4948   1
  -5  14   8    1002    8296   1
  -4  14   8   -6569    6569   1
  -3  14   8   21853    7296   1
  -2  14   8   39734    8925   1
  -1  14   8    6036    7580   1
   0  14   8    1388    6527   1
   1  14   8  271876   27615   1
   2  14   8   32002   19921   1
 -11  15   8    5115   10099   1
 -10  15   8   -4450    9018   1
  -9  15   8   16325   10675   1
  -8  15   8   21901   11475   1
  -7  15   8   25109    9637   1
  -6  15   8   84521   15251   1
  -5  15   8   15897    7365   1
  -4  15   8   -4802    5622   1
  -3  15   8    9682    6742   1
  -2  15   8   31224   12288   1
  -1  15   8   16802    7864   1
   0  15   8    5245    8921   1
   1  15   8   36099   12816   1
 -10  16   8  100947   17897   1
  -9  16   8  139171   21299   1
  -8  16   8    -135   10123   1
  -7  16   8   -2336    7417   1
  -6  16   8   -1616    7726   1
  -5  16   8   38007    9343   1
  -4  16   8   19481    7431   1
  -3  16   8    7193    7177   1
  -2  16   8   -2895    6402   1
  -1  16   8   12542    7605   1
   0  16   8    5349    9237   1
  -9  17   8   -2650    8110   1
  -8  17   8   -5284    7799   1
  -7  17   8  116587   19967   1
  -6  17   8   30562   12166   1
  -5  17   8   78413   15078   1
  -4  17   8   50696   10989   1
  -3  17   8  168599   28043   1
  -2  17   8   -5593    6935   1
  -1  17   8    1771    7849   1
  -7  18   8    9031    9503   1
  -6  18   8  145452   49920   1
  -5  18   8   17687   11019   1
  -4  18   8   -2167    7045   1
  -3  18   8   -7189    7189   1
   0 -20   9     407    8617   1
   1 -20   9    -591    7869   1
   2 -20   9    6328    7895   1
   3 -20   9   28784   10939   1
   4 -20   9   26445   18062   1
   5 -20   9   -3481   12969   1
  -1 -19   9   -1450    7889   1
   0 -19   9   14460   12973   1
   1 -19   9   -3423    6243   1
   2 -19   9   25290   10232   1
   3 -19   9   10305    9219   1
   4 -19   9   70908   22584   1
   5 -19   9   10835    8758   1
   6 -19   9    5959    8410   1
  -3 -18   9   58096   14895   1
  -2 -18   9   -3017    6396   1
  -1 -18   9   25617   10403   1
   0 -18   9   85823   21328   1
   1 -18   9     332    5713   1
   2 -18   9    8566    7985   1
   3 -18   9   11343    7843   1
   4 -18   9   -7621    7621   1
   5 -18   9   61586   15767   1
   6 -18   9   21699    9982   1
   7 -18   9    6596    8791   1
  -4 -17   9   65878   15127   1
  -3 -17   9  108367   17311   1
  -2 -17   9   28090    7976   1
  -1 -17   9    6389    5955   1
   0 -17   9   14836    7283   1
   1 -17   9   94559   11481   1
   2 -17   9   72168   10179   1
   3 -17   9   27740   10020   1
   4 -17   9   44289   11820   1
   5 -17   9     -75    6614   1
   6 -17   9   37436   11465   1
   7 -17   9   10010    8841   1
   8 -17   9    3772    9027   1
  -5 -16   9   -1641    9031   1
  -4 -16   9   -5132    7523   1
  -3 -16   9   18765   10015   1
  -2 -16   9   38428    8831   1
  -1 -16   9  302964   18193   1
   0 -16   9     863    5256   1
   1 -16   9   26610    7041   1
   2 -16   9   48184    8507   1
   3 -16   9   66417   12936   1
   4 -16   9    4752    7174   1
   5 -16   9   32817   10488   1
   6 -16   9    -677    7047   1
   7 -16   9   32085   10317   1
   8 -16   9   51465   16777   1
   9 -16   9   97222   25933   1
  -6 -15   9   13292   10428   1
  -5 -15   9   17951   11269   1
  -4 -15   9   -3465    7287   1
  -3 -15   9  115845   16860   1
  -2 -15   9   27054    9255   1
  -1 -15   9  123595   11992   1
   0 -15   9  393902   19143   1
   1 -15   9   94893   10984   1
   2 -15   9    -453    4611   1
   3 -15   9   15283    7837   1
   4 -15   9    2899    5711   1
   5 -15   9  299889   22202   1
   6 -15   9   10840    6466   1
   7 -15   9    2663    5706   1
   8 -15   9   36129   12433   1
   9 -15   9   16532    9908   1
  -6 -14   9   15566   10176   1
  -5 -14   9   15096    8457   1
  -4 -14   9    1199    6232   1
  -3 -14   9   62006    9601   1
  -2 -14   9   -2218    3769   1
  -1 -14   9   12264    4821   1
   0 -14   9   33786    5841   1
   1 -14   9    1568    3648   1
   2 -14   9    3618    3657   1
   3 -14   9  331182   14850   1
   4 -14   9  194392   23650   1
   5 -14   9   14669    6308   1
   6 -14   9   89850   11300   1
   7 -14   9   66148   18890   1
   8 -14   9   -8232    8232   1
   9 -14   9    3222    7061   1
  -7 -13   9    4794    8154   1
  -6 -13   9   11054    7620   1
  -5 -13   9   56063   10161   1
  -4 -13   9  108574   12184   1
  -3 -13   9  180516   14673   1
  -2 -13   9   44247    6487   1
  -1 -13   9    3731    3709   1
   0 -13   9   92248    8475   1
   1 -13   9   93424    8153   1
   2 -13   9   80460    9377   1
   3 -13   9  120355    9157   1
   4 -13   9  112491   11479   1
   5 -13   9   11209    5607   1
   6 -13   9  337531   20075   1
   7 -13   9   95555   12073   1
   8   5 -17   39037   10198  -2
   8 -13   9   39037   10198   1
   9   4 -18   14635    7975  -2
   9 -13   9   14635    7975   1
  -8 -12   9    1681    7020   1
  -7 -12   9   41747    9651   1
  -6 -12   9  190579   17526   1
  -5 -12   9    3213    5915   1
  -4 -12   9  105227   18169   1
  -3 -12   9    1328    3417   1
  -2 -12   9  125095    9155   1
  -1 -12   9    9891    4059   1
   0 -12   9   55733    6080   1
   1 -12   9   60746    6446   1
   2 -12   9    3899    3274   1
   3 -12   9   79005    7355   1
   4 -12   9  111437   11309   1
   5 -12   9  190506   15369   1
   6   6 -15    -862    6328  -2
   6 -12   9    -862    6328   1
   7   5 -16   26285    9784  -2
   7 -12   9   26285    9784   1
   8   4 -17   66383   10696  -2
   8 -12   9   66383   10696   1
   9   3 -18   15445    8222  -2
   9 -12   9   15445    8222   1
  10   2 -19   18242    8428  -2
  10 -12   9   18242    8428   1
  -8 -11   9   33030    9447   1
  -7 -11   9   22814    8083   1
  -6 -11   9   33328    8556   1
  -5 -11   9   47051   15559   1
  -4 -11   9  435288   20375   1
  -3 -11   9   99629    8616   1
  -2 -11   9    4836    3504   1
  -1 -11   9   17480    4060   1
   0 -11   9  143664    9000   1
   1 -11   9   24835    4621   1
   2 -11   9  152446    9493   1
   3 -11   9    1873    3190   1
   4   7 -13   26076    4880  -2
   4 -11   9   26076    4880   1
   5   6 -14  133625   12004  -2
   5 -11   9  133625   12004   1
   6   5 -15  249746   18039  -2
   6 -11   9  249746   18039   1
   7   4 -16   22023    7551  -2
   7 -11   9   22023    7551   1
   8   3 -17   14328    7267  -2
   8 -11   9   14328    7267   1
   9   2 -18   26782    9948  -2
   9 -11   9   26782    9948   1
  10   1 -19   68996   13209  -2
  10 -11   9   68996   13209   1
  -9 -10   9   -6491    6491   1
  -8 -10   9    5995    9235   1
  -7 -10   9   -2714    5771   1
  -6 -10   9  184694   25086   1
  -5 -10   9  341764   16401   1
  -4 -10   9   83644    8554   1
  -3 -10   9    5931    3551   1
  -2 -10   9   95679    7503   1
  -1 -10   9  108574    7399   1
   0 -10   9     211    2589   1
   1 -10   9  114353    7750   1
   2 -10   9    4256    3846   1
   3   7 -12  131040    8732  -2
   3 -10   9  131040    8732   1
   4   6 -13 1011110   26622  -2
   4 -10   9 1011110   26622   1
   5   5 -14  153511   14357  -2
   5 -10   9  153511   14357   1
   6   4 -15  122922   11812  -2
   6 -10   9  122922   11812   1
   7   3 -16   11469    7521  -2
   7 -10   9   11469    7521   1
   8   2 -17   78436   11230  -2
   8 -10   9   78436   11230   1
   9   1 -18    1358    6925  -2
   9 -10   9    1358    6925   1
  10   0 -19    -321    7201  -2
  10 -10   9    -321    7201   1
  -9  -9   9   -1240    6552   1
  -8  -9   9   72156   11479   1
  -7  -9   9    6767    5944   1
  -6  -9   9   95735   12126   1
  -5  -9   9  603627   24140   1
  -4  -9   9   16344    3918   1
  -3  -9   9  182865   13642   1
  -2  -9   9   50141    5449   1
  -1  -9   9   35163    4381   1
   0  -9   9  137904    8096   1
   1  -9   9  102296    6613   1
   2   7 -11  200925   11628  -2
   2  -9   9  200925   11628   1
   3   6 -12  102703    7560  -2
   3  -9   9  102703    7560   1
   4   5 -13    2092    3195  -2
   4  -9   9    2092    3195   1
   5   4 -14   83919    9599  -2
   5  -9   9   83919    9599   1
   6   3 -15   31746    7341  -2
   6  -9   9   31746    7341   1
   7   2 -16   88515   11471  -2
   7  -9   9   88515   11471   1
   8   1 -17    2282    5965  -2
   8  -9   9    2282    5965   1
   9   0 -18   26019    9130  -2
   9  -9   9   26019    9130   1
  10  -9   9   21539    8478   1
 -10  -8   9   44676   10679   1
  -9  -8   9    2514    7128   1
  -8  -8   9   59126   10460   1
  -7  -8   9  194517   16019   1
  -6  -8   9  242348   17186   1
  -5  -8   9   16845    5630   1
  -4  -8   9  132959   10966   1
  -3  -8   9   -2403    2499   1
  -2  -8   9   39736    5029   1
  -1  -8   9  115807    6575   1
   0   8  -9    6759    2420  -2
   0  -8   9    6759    2420   1
   1   7 -10   57072    7922  -2
   1  -8   9   57072    7922   1
   3   5 -12  172710   13450  -2
   3  -8   9  172710   13450   1
   4   4 -13   80896    7035  -2
   4  -8   9   80896    7035   1
   5   3 -14  542246   17675  -2
   5  -8   9  542246   17675   1
   6   2 -15  254581   16947  -2
   6  -8   9  254581   16947   1
   7   1 -16  135381   13058  -2
   7  -8   9  135381   13058   1
   8  -8   9   33018    8293   1
   9  -8   9   10623    7019   1
  10  -8   9   32613    9290   1
 -10  -7   9  127506   17520   1
  -9  -7   9    -388    6089   1
  -8  -7   9   76740   11899   1
  -7  -7   9   24266    7056   1
  -6  -7   9  215274   15359   1
  -5  -7   9  214125   10177   1
  -4  -7   9  177568   12840   1
  -3  -7   9  267679   14104   1
  -2  -7   9  111127    7116   1
  -1   8  -8   86196    8768  -2
  -1  -7   9   86196    8768   1
   0   7  -9   73987    7417  -2
   0  -7   9   73987    7417   1
   1   6 -10  150337   13484  -2
   1  -7   9  150337   13484   1
   2   5 -11   27361    3971  -2
   2  -7   9   27361    3971   1
   3   4 -12  116105    7657  -2
   3  -7   9  116105    7657   1
   4   3 -13  200329   10037  -2
   4  -7   9  200329   10037   1
   5   2 -14   76083    8242  -2
   5  -7   9   76083    8242   1
   6   1 -15    2040    4497  -2
   6  -7   9    2040    4497   1
   7  -7   9  282946   18772   1
   8  -7   9   77127   10335   1
   9  -7   9   -2713    6125   1
  10  -7   9   20068   16433   1
 -11  -6   9   18398   10646   1
 -10  -6   9    1217    6457   1
  -9  -6   9   -6003    6003   1
  -8  -6   9   26562    8436   1
  -7  -6   9   40635    8065   1
  -6  -6   9   35518    6764   1
  -5  -6   9   22381    4138   1
  -4  -6   9   11382    3499   1
  -3  -6   9  253375    9933   1
  -2   8  -7   49848   15861  -2
  -2  -6   9   49848   15861   1
  -1   7  -8   90403    8075  -2
  -1  -6   9   90403    8075   1
   0   6  -9   97787   15453  -2
   0  -6   9   97787   15453   1
   1   5 -10  347641   11024  -2
   1  -6   9  347641   11024   1
   2   4 -11  249470    9535  -2
   2  -6   9  249470    9535   1
   3   3 -12  334434   11902  -2
   3  -6   9  334434   11902   1
   4   2 -13  263953   19181  -2
   4  -6   9  263953   19181   1
   5   1 -14  130547    8846  -2
   5  -6   9  130547    8846   1
   6  -6   9  356620   14128   1
   7  -6   9  185125   15114   1
   8  -6   9   70718   10285   1
   9  -6   9    3410    7128   1
  10  -6   9    4307    8868   1
 -11  -5   9   56999   11372   1
 -10  -5   9    8730    6980   1
  -9  -5   9  113986   22253   1
  -8  -5   9   10092    5821   1
  -7  -5   9   16129    5918   1
  -6  -5   9   10762    3566   1
  -5  -5   9   96340    7761   1
  -4  -5   9   48976    5905   1
  -3   8  -6  778126   21318  -2
  -3  -5   9  778126   21318   1
  -2   7  -7   14619    6756  -2
  -2  -5   9   14619    6756   1
  -1   6  -8  106766    8375  -2
  -1  -5   9  106766    8375   1
   0   5  -9  137129    9493  -2
   0  -5   9  137129    9493   1
   1   4 -10  831305   20587  -2
   1  -5   9  831305   20587   1
   2   3 -11  220176    9079  -2
   2  -5   9  220176    9079   1
   3   2 -12  207807   12879  -2
   3  -5   9  207807   12879   1
   4   1 -13   12863    3733  -2
   4  -5   9   12863    3733   1
   5  -5   9   92682    8152   1
   6  -5   9    1028    3541   1
   7  -5   9   10493    6550   1
   8  -5   9    5558    5434   1
   9  -5   9    1198    8050   1
  10  -5   9    7290    9276   1
 -11  -4   9   18624    8812   1
 -10  -4   9   98185   12800   1
  -9  -4   9   -1002    4858   1
  -8  -4   9    7226    5552   1
  -7  -4   9  100386   10199   1
  -6  -4   9   70213    7871   1
  -5  -4   9   75417    6339   1
  -4   8  -5  197579    8978  -2
  -4  -4   9  197579    8978   1
  -3   7  -6 1104473   26011  -2
  -3  -4   9 1104473   26011   1
  -2   6  -7   75699    4273  -2
  -2  -4   9   75699    4273   1
  -1   5  -8  158997   12418  -2
  -1  -4   9  158997   12418   1
   0   4  -9  101726    8240  -2
   0  -4   9  101726    8240   1
   1   3 -10   84018    5850  -2
   1  -4   9   84018    5850   1
   2   2 -11    1291    2460  -2
   2  -4   9    1291    2460   1
   3   1 -12   -2457    3253  -2
   3  -4   9   -2457    3253   1
   4  -4   9  231560   10994   1
   5  -4   9  101070    8297   1
   6  -4   9  567227   19011   1
   7  -4   9  168005   13920   1
   8  -4   9   60367   11513   1
   9  -4   9   -3915    7662   1
  10  -4   9     484    8031   1
 -11  -3   9  227932   18650   1
 -10  -3   9  136783   14205   1
  -9  -3   9    6486    5518   1
  -8  -3   9  160565   13395   1
  -7  -3   9  242033   11511   1
  -6  -3   9  407077   13815   1
  -5   8  -4    6536    3050  -2
  -5  -3   9    6536    3050   1
  -4   7  -5    8510    3128  -2
  -4  -3   9    8510    3128   1
  -3   6  -6  265577    9334  -2
  -3  -3   9  265577    9334   1
  -2   5  -7  708184   17597  -2
  -2  -3   9  708184   17597   1
  -1   4  -8   16500    4121  -2
  -1  -3   9   16500    4121   1
   0   3  -9  614980   15831  -2
   0  -3   9  614980   15831   1
   1   2 -10  286755   21301  -2
   1  -3   9  286755   21301   1
   2   1 -11   32535    4684  -2
   2  -3   9   32535    4684   1
   3  -3   9  231865   10577   1
   4  -3   9   85529   10170   1
   5  -3   9    6778    4764   1
   6  -3   9   20693    5171   1
   7  -3   9   10679    4845   1
   8  -3   9     190    7331   1
   9  -3   9    3528    8074   1
 -12  -2   9    4649    7160   1
 -11  -2   9    3389    6604   1
 -10  -2   9   12583    6120   1
  -9  -2   9   51774   11359   1
  -8  -2   9   55025    9680   1
  -7  -2   9   10535    3677   1
  -6   8  -3   38658    5003  -2
  -6  -2   9   38658    5003   1
  -5   7  -4  994282   29761  -2
  -5  -2   9  994282   29761   1
  -4   6  -5   52197    5012  -2
  -4  -2   9   52197    5012   1
  -3   5  -6  272756    9399  -2
  -3  -2   9  272756    9399   1
  -2   4  -7   69419    6514  -2
  -2  -2   9   69419    6514   1
  -1   3  -8   62923   10823  -2
  -1  -2   9   62923   10823   1
   0   2  -9  104716    6003  -2
   0  -2   9  104716    6003   1
   1   1 -10  170222   16600  -2
   1  -2   9  170222   16600   1
   2  -2   9   -2401    3154   1
   3  -2   9    -464    3525   1
   4  -2   9    1335    4698   1
   5  -2   9   40363    6010   1
   6  -2   9   97366    9061   1
   7  -2   9   26854    6172   1
   8  -2   9    4158    5714   1
   9  -2   9   24632   11309   1
 -12  -1   9   10906    9482   1
 -11  -1   9   47116    9669   1
 -10  -1   9   -1683    5082   1
  -9  -1   9  297175   32545   1
  -8  -1   9   54970   11410   1
  -7   8  -2  143979    9186  -2
  -7  -1   9  143979    9186   1
  -6   7  -3  108630    7694  -2
  -6  -1   9  108630    7694   1
  -5   6  -4  198503    9319  -2
  -5  -1   9  198503    9319   1
  -4   5  -5  172337    8479  -2
  -4  -1   9  172337    8479   1
  -3   4  -6  276480    9652  -2
  -3  -1   9  276480    9652   1
  -1   2  -8    8691    3101  -2
  -1  -1   9    8691    3101   1
   0   1  -9  358851   11111  -2
   0  -1   9  358851   11111   1
   1  -1   9  779202   20171   1
   2  -1   9  759702   20335   1
   3  -1   9   28810    4640   1
   4  -1   9   31565    5108   1
   5  -1   9   42723    6957   1
   6  -1   9  295574   14910   1
   7  -1   9   36418    6755   1
   8  -1   9   -5518    6906   1
   9  -1   9     655    8135   1
 -12   0   9   30732   11670   1
 -11   0   9    3884   11116   1
 -10   0   9   60529    9187   1
  -9   0   9   23277    7853   1
  -8   8  -1   49115    6046  -2
  -8   0   9   49115    6046   1
  -7   7  -2  111072    8284  -2
  -7   0   9  111072    8284   1
  -6   6  -3   45512    5440  -2
  -6   0   9   45512    5440   1
  -5   5  -4  205147    9201  -2
  -5   0   9  205147    9201   1
  -4   4  -5 1537120   34694  -2
  -4   0   9 1537120   34694   1
  -3   3  -6  840663   20908  -2
  -3   0   9  840663   20908   1
  -2   2  -7  414376   12219  -2
  -2   0   9  414376   12219   1
  -1   0   9    5072    2532   1
   0   0   9  305361   10190   1
   1   0   9  343654   11496   1
   2   0   9    4897    3035   1
   3   0   9  105911    7968   1
   4   0   9   68230    6872   1
   5   0   9    8210    4206   1
   6   0   9  162091   11450   1
   7   0   9     915    5712   1
   8   0   9  115703   13682   1
   9   0   9    4573    8178   1
 -12   1   9    9612    9589   1
 -11   1   9   42910    8758   1
 -10   1   9   32274    7804   1
  -9   8   0    8172    4542  -2
  -9   1   9    8172    4542   1
  -8   7  -1   15365    4644  -2
  -8   1   9   15365    4644   1
  -7   6  -2   97115    7909  -2
  -7   1   9   97115    7909   1
  -6   5  -3  279038   10910  -2
  -6   1   9  279038   10910   1
  -5   4  -4 1047621   25885  -2
  -5   1   9 1047621   25885   1
  -4   3  -5   66396    6360  -2
  -4   1   9   66396    6360   1
  -3   2  -6   24313    4339  -2
  -3   1   9   24313    4339   1
  -2   1   9  495341   13924   1
  -1   1   9   76826    5548   1
   0   1   9   37440    4248   1
   1   1   9  348698   11779   1
   2   1   9   18758    3915   1
   3   1   9   42558    5378   1
   4   1   9  734243   30219   1
   5   1   9   58571    7102   1
   6   1   9    1217    4111   1
   7   1   9   69887   15022   1
   8   1   9    4150    6748   1
   9   1   9   57913   11638   1
 -12   2   9   67990   25683   1
 -11   9   2  109572   16584  -2
 -11   2   9  109572   16584   1
 -10   8   1   41891    8317  -2
 -10   2   9   41891    8317   1
  -9   7   0   55983    6911  -2
  -9   2   9   55983    6911   1
  -8   6  -1    4202    3550  -2
  -8   2   9    4202    3550   1
  -7   5  -2    1088    4214  -2
  -7   2   9    1088    4214   1
  -6   4  -3    2993    3143  -2
  -6   2   9    2993    3143   1
  -5   2   9  299091   11106   1
  -4   2   9    6823    2915   1
  -3   2   9   38513    5194   1
  -2   2   9   93202    6128   1
  -1   2   9  263059    9271   1
   0   2   9    7781    2909   1
   1   2   9  246398   13706   1
   2   2   9    5502    2947   1
   3   2   9  160189    9776   1
   4   2   9   40035    5702   1
   5   2   9    4334    4041   1
   6   2   9   92826   11104   1
   7   2   9    1067    6243   1
   8   2   9   26315    9301   1
 -13   3   9   27938   12315   1
 -12   9   3   22725   14091  -2
 -12   3   9   22725   14091   1
 -11   8   2  277245   32062  -2
 -11   3   9  277245   32062   1
 -10   7   1   56027    8892  -2
 -10   3   9   56027    8892   1
  -9   6   0   12849    4720  -2
  -9   3   9   12849    4720   1
  -8   5  -1  432219   15555  -2
  -8   3   9  432219   15555   1
  -7   3   9  147108    9490   1
  -6   3   9   25729    4326   1
  -5   3   9    3438    3001   1
  -4   3   9   94470    6823   1
  -3   3   9     840    2453   1
  -2   3   9    1787    2717   1
  -1   3   9   19365    3105   1
   0   3   9    4152    3373   1
   1   3   9  182689    8632   1
   2   3   9  108924    7795   1
   3   3   9  145382   10927   1
   4   3   9  112466    9085   1
   5   3   9  377743   15418   1
   6   3   9   -1906    5318   1
   7   3   9     221    5810   1
   8   3   9   -3954    7091   1
 -13   9   4   18386   10059  -2
 -13   4   9   18386   10059   1
 -12   8   3    -238   10857  -2
 -12   4   9    -238   10857   1
 -11   7   2   29870   15055  -2
 -11   4   9   29870   15055   1
 -10   6   1   38218    6450  -2
 -10   4   9   38218    6450   1
  -9   5   0    9657    4325  -2
  -9   4   9    9657    4325   1
  -8   4   9   13826    4280   1
  -7   4   9   25722    4585   1
  -6   4   9   38495    5506   1
  -5   4   9   71002    6066   1
  -4   4   9   75232    5941   1
  -3   4   9 1854219   40606   1
  -2   4   9 1105527   25880   1
  -1   4   9  421515   16469   1
   0   4   9   52695    4536   1
   1   4   9  239995    9867   1
   2   4   9   28068    4840   1
   3   4   9  106343    8558   1
   4   4   9  138532   10107   1
   5   4   9   27181    7116   1
   6   4   9    2699    5886   1
   7   4   9   12871    9891   1
   8   4   9    3432   15540   1
 -13   8   4     287   10467  -2
 -13   5   9     287   10467   1
 -12   7   3   24159   10012  -2
 -12   5   9   24159   10012   1
 -11   6   2   60653   12754  -2
 -11   5   9   60653   12754   1
 -10   5   9   36186   12136   1
  -9   5   9   35845    5932   1
  -7   5   9   10417    3885   1
  -6   5   9  112660    8202   1
  -5   5   9  214650   14012   1
  -4   5   9     581    2652   1
  -3   5   9  323273   10572   1
  -2   5   9    1470    3810   1
  -1   5   9   12938    4743   1
   0   5   9    1668    3987   1
   1   5   9   25833    7115   1
   2   5   9    7252    3454   1
   3   5   9  313936   13663   1
   4   5   9  201199   15031   1
   5   5   9   13243    7896   1
   6   5   9   32639   10879   1
   7   5   9   -5786    7778   1
 -13   7   4   75703   27634  -2
 -13   6   9   75703   27634   1
 -12   6   3   91667   16127  -2
 -12   6   9   91667   16127   1
 -11   6   9    3099    6401   1
 -10   6   9  500725   22521   1
  -9   6   9  922200   26512   1
  -8   6   9  153825   10549   1
  -7   6   9   13159    4092   1
  -6   6   9   31880    5306   1
  -5   6   9    2014    2999   1
  -4   6   9  136483    7668   1
  -3   6   9  148652   17500   1
  -2   6   9  175960   12165   1
  -1   6   9     900    3965   1
   0   6   9  446143   18333   1
   1   6   9   -1117    4242   1
   2   6   9     324    4419   1
   3   6   9  261013   17406   1
   4   6   9   27863    9976   1
   5   6   9   80063   14837   1
   6   6   9    7050    8027   1
   7   6   9    1430   18590   1
 -13   6   4   34439   13121  -2
 -13   7   9   34439   13121   1
 -12   7   9  154972   20655   1
 -11   7   9  122739   13825   1
 -10   7   9  176423   15342   1
  -9   7   9  409360   33003   1
  -8   7   9    3376    3862   1
  -7   7   9   15937    4493   1
  -6   7   9  165954   13682   1
  -5   7   9  153444    8900   1
  -4   7   9    1792    2524   1
  -3   7   9  107637    9725   1
  -2   7   9  277907   15646   1
  -1   7   9   -3422    3706   1
   0   7   9   13804    5371   1
   1   7   9    5659    4909   1
   2   7   9    3751    4896   1
   3   7   9    5942    5364   1
   4   7   9   10546    8470   1
   5   7   9    4941    7974   1
   6   7   9   19065    9850   1
 -13   8   9    2122   10857   1
 -12   8   9   31056    9295   1
 -11   8   9  156430   15212   1
 -10   8   9   45811   16664   1
  -9   8   9   11788    7942   1
  -8   8   9    -476    3689   1
  -7   8   9   51895    6534   1
  -6   8   9   34392    5469   1
  -5   8   9   42497    5411   1
  -4   8   9  166503   17243   1
  -3   8   9   67450    8555   1
  -2   8   9    4181    4540   1
  -1   8   9   62131    9309   1
   0   8   9  408719   22310   1
   1   8   9   50595    8917   1
   2   8   9   25691    7165   1
   3   8   9   20092    7668   1
   4   8   9   66232   14665   1
   5   8   9    2365    7976   1
   6   8   9   78247   22400   1
 -12   9   9   16495    7832   1
 -11   9   9    8026   10259   1
 -10   9   9    1563    5411   1
  -9   9   9    3785    5206   1
  -8   9   9  179289   11956   1
  -7   9   9   83290    7966   1
  -6   9   9    3033    4391   1
  -5   9   9   40009    6929   1
  -4   9   9  617929   23147   1
  -3   9   9  261080   16488   1
  -2   9   9  181225   13839   1
  -1   9   9   18515    6348   1
   0   9   9   82572   10282   1
   1   9   9   -2226    5094   1
   2   9   9    2651    5914   1
   3   9   9    8687   10559   1
   4   9   9    7039    7812   1
   5   9   9   19576   10618   1
 -12  10   9   -5807    6317   1
 -11  10   9   -1468    6040   1
 -10  10   9  189855   16835   1
  -9  10   9   10281    5966   1
  -8  10   9  541647   22801   1
  -7  10   9   23275    9012   1
  -6  10   9   27744    9083   1
  -5  10   9    9210    5013   1
  -4  10   9   -3091    5558   1
  -3  10   9   27221    6718   1
  -2  10   9    6814    6454   1
  -1  10   9   39837    7985   1
   0  10   9  186038   15754   1
   1  10   9  285886   21096   1
   2  10   9    2319    6233   1
   3  10   9   38921   11534   1
   4  10   9    7875   15560   1
   5  10   9   -7580    7580   1
 -12  11   9   12024    8166   1
 -11  11   9   30404    9450   1
 -10  11   9  158661   27129   1
  -9  11   9   14334   14183   1
  -8  11   9  118739   16573   1
  -7  11   9   14149    5907   1
  -6  11   9   40409    9829   1
  -5  11   9    3622    5226   1
  -4  11   9   -2928    6365   1
  -3  11   9   78532   10276   1
  -2  11   9  166380   16540   1
  -1  11   9   42962   10787   1
   0  11   9    2333    5831   1
   1  11   9     651    6054   1
   2  11   9   40265   11864   1
   3  11   9   -6915    6915   1
   4  11   9   18388   11642   1
 -12  12   9   44111   10648   1
 -11  12   9   10312    9003   1
 -10  12   9   11115    9711   1
  -9  12   9  140678   19301   1
  -8  12   9   33999   11022   1
  -7  12   9   22897   15354   1
  -6  12   9   53435    9954   1
  -5  12   9    4810    5730   1
  -4  12   9  111342   12135   1
  -3  12   9   32090    7598   1
  -2  12   9    -582    4827   1
  -1  12   9    2280    5806   1
   0  12   9   68027   16575   1
   1  12   9   19019    7888   1
   2  12   9   38611   12260   1
   3  12   9   13290   10808   1
 -11  13   9   46461   18570   1
 -10  13   9   82937   16201   1
  -9  13   9   59969   14510   1
  -8  13   9   30287   10675   1
  -7  13   9   41495   11740   1
  -6  13   9   33972    8415   1
  -5  13   9   65259   10024   1
  -4  13   9   37196    8264   1
  -3  13   9    4759    6366   1
  -2  13   9   29604    8101   1
  -1  13   9    8297    6114   1
   0  13   9   52481   15411   1
   1  13   9    1479    8351   1
   2  13   9    2759    9295   1
 -11  14   9   -1311    9608   1
 -10  14   9   39735   14493   1
  -9  14   9   12950    9183   1
  -8  14   9   64890   17534   1
  -7  14   9    7129    8149   1
  -6  14   9   18996    7239   1
  -5  14   9    8849    7343   1
  -4  14   9    4169    6110   1
  -3  14   9    4578    6612   1
  -2  14   9   17825    7979   1
  -1  14   9   92732   13184   1
   0  14   9   13321    6709   1
   1  14   9   12498   10976   1
 -10  15   9  168353   22877   1
  -9  15   9   97362   17193   1
  -8  15   9   91157   26415   1
  -7  15   9   13810   33235   1
  -6  15   9   24947   12944   1
  -5  15   9   -3596    5590   1
  -4  15   9   16239    7417   1
  -3  15   9    9681    6808   1
  -2  15   9  110356   13703   1
  -1  15   9    -545    6623   1
   0  15   9   72286   15250   1
 -10  16   9   10929   10579   1
  -9  16   9  141056   47854   1
  -8  16   9   -1897    8653   1
  -7  16   9   -1473    7643   1
  -6  16   9    6170    9009   1
  -5  16   9   -2442    6393   1
  -4  16   9    9642    7446   1
  -3  16   9    8341    7481   1
  -2  16   9    1619    6945   1
  -1  16   9     837    6673   1
  -8  17   9  226609   26138   1
  -7  17   9   80949   15568   1
  -6  17   9   16340   10178   1
  -5  17   9   -3443    8440   1
  -4  17   9     538    7025   1
  -3  17   9   39241    9762   1
  -2  17   9    1371    7173   1
   1 -20  10    5240   10834   1
   2 -20  10    -893    7611   1
   3 -20  10    5268    9057   1
   4 -20  10  219136   24749   1
  -1 -19  10   19345   10499   1
   0 -19  10   -5604    5604   1
   1 -19  10   19473    7468   1
   2 -19  10    6515    8012   1
   3 -19  10   -3837    7193   1
   4 -19  10   -6433    6849   1
   5 -19  10   13195    9827   1
   6 -19  10    2503    8426   1
  -3 -18  10   10920    9148   1
  -2 -18  10   -5240    9044   1
  -1 -18  10    9488   13632   1
   0 -18  10   52311    9758   1
   1 -18  10   10071    6401   1
   2 -18  10  128003   17363   1
   3 -18  10   -2040    6717   1
   4 -18  10   -3414    8837   1
   5 -18  10    6843    8303   1
   6 -18  10     935    8124   1
   7 -18  10   23035   10707   1
  -4 -17  10   93168   37180   1
  -3 -17  10   48736   12177   1
  -2 -17  10   26732   10582   1
  -1 -17  10   36120    8643   1
   0 -17  10   -5040    5364   1
   1 -17  10   12154    7192   1
   2 -17  10   44975    9290   1
   3 -17  10   -3100    5703   1
   4 -17  10   20733    9397   1
   5 -17  10   -1548    9113   1
   6 -17  10   22440   13311   1
   7 -17  10    4364    8523   1
   8 -17  10   41194   13211   1
  -5 -16  10    1861    8038   1
  -4 -16  10   17319    9906   1
  -3 -16  10   43833   19579   1
  -2 -16  10   18262    9055   1
  -1 -16  10   44272    9031   1
   0 -16  10   62047    9409   1
   1 -16  10  226098   17081   1
   2 -16  10   29565    7778   1
   3 -16  10  254835   23705   1
   4 -16  10    1335   10559   1
   5 -16  10   16817    8802   1
   6 -16  10   -5819    5819   1
   7 -16  10   -6525    6993   1
   8 -16  10   38901   12628   1
  -6 -15  10   34574   18475   1
  -5 -15  10   24428   10744   1
  -4 -15  10   17625    9600   1
  -3 -15  10   -1677    8654   1
  -2 -15  10   -4208    4208   1
  -1 -15  10   81503   10438   1
   0 -15  10   55643    8330   1
   1 -15  10   44130    8375   1
   2 -15  10    2042    5210   1
   3 -15  10   22569    9360   1
   4 -15  10   23805    9373   1
   5 -15  10   43195   20429   1
   6 -15  10   10850    7981   1
   7 -15  10   20482   14459   1
   8 -15  10   51761   13386   1
  -6 -14  10   13561   15331   1
  -5 -14  10   67376   13488   1
  -4 -14  10   19532   28919   1
  -3 -14  10   63234   12433   1
  -2 -14  10   28814   10757   1
  -1 -14  10   49214    8067   1
   0 -14  10   17011    5840   1
   1 -14  10    2311    6164   1
   2 -14  10    8152    5339   1
   3 -14  10   38595    7532   1
   4 -14  10  120512   16298   1
   5 -14  10   40298   11385   1
   6 -14  10   47763   12112   1
   7 -14  10   40913   11790   1
   8 -14  10   16100    9242   1
   9   5 -19   -1297    8724  -2
   9 -14  10   -1297    8724   1
  -7 -13  10   82500   23158   1
  -6 -13  10   30520   11283   1
  -5 -13  10   38425   11437   1
  -4 -13  10  154187   25430   1
  -3 -13  10  220049   29149   1
  -2 -13  10  269762   17472   1
  -1 -13  10   12585    5614   1
   0 -13  10   -1705    7381   1
   1 -13  10   64931    8694   1
   2 -13  10   88029   18131   1
   3 -13  10    7045   17075   1
   4 -13  10  174348   19408   1
   5 -13  10   -2817    6420   1
   6 -13  10   10985    6819   1
   7   6 -17   27085    7920  -2
   7 -13  10   27085    7920   1
   8   5 -18   62663   11005  -2
   8 -13  10   62663   11005   1
   9   4 -19    1076    7825  -2
   9 -13  10    1076    7825   1
  -8 -12  10  116230   19391   1
  -7 -12  10    -903    8651   1
  -6 -12  10   38144   18590   1
  -5 -12  10  179092   24053   1
  -4 -12  10  166648   18433   1
  -3 -12  10    6140    4899   1
  -2 -12  10   37721    7160   1
  -1 -12  10   51041   10613   1
   0 -12  10  200660   15240   1
   1 -12  10   15117    6055   1
   2 -12  10   33015    6720   1
   3 -12  10   12401    4382   1
   4 -12  10  763564   27387   1
   5   7 -15  508545   34814  -2
   5 -12  10  508545   34814   1
   6   6 -16  127423   17269  -2
   6 -12  10  127423   17269   1
   7   5 -17   35570    8337  -2
   7 -12  10   35570    8337   1
   8   4 -18  107646   13192  -2
   8 -12  10  107646   13192   1
   9   3 -19   28548   13231  -2
   9 -12  10   28548   13231   1
  -8 -11  10   42667   10500   1
  -7 -11  10   18385    8233   1
  -6 -11  10  153946   14689   1
  -5 -11  10   -1198    5099   1
  -4 -11  10  164006   13520   1
  -3 -11  10   28022    5442   1
  -2 -11  10   -1290    3016   1
  -1 -11  10    3193    3338   1
   0 -11  10   24587    4691   1
   1 -11  10  199574   10247   1
   2 -11  10   27952    5167   1
   3 -11  10   38600    6556   1
   4   7 -14  101628    8474  -2
   4 -11  10  101628    8474   1
   5   6 -15  176840   13615  -2
   5 -11  10  176840   13615   1
   6   5 -16   74988   13217  -2
   6 -11  10   74988   13217   1
   7   4 -17   34099    8043  -2
   7 -11  10   34099    8043   1
   8   3 -18   95052   12530  -2
   8 -11  10   95052   12530   1
   9   2 -19   -4192    5642  -2
   9 -11  10   -4192    5642   1
  -9 -10  10   -7265    7265   1
  -8 -10  10   -5701    6677   1
  -7 -10  10  131068   14338   1
  -6 -10  10   26509    7454   1
  -5 -10  10  799522   28960   1
  -4 -10  10    9830    4138   1
  -3 -10  10  143954    9658   1
  -2 -10  10   88658    7206   1
  -1 -10  10   22800    7347   1
   0 -10  10  241286   10344   1
   1 -10  10    6872    4311   1
   2   8 -12   45860    6713  -2
   2 -10  10   45860    6713   1
   3   7 -13  217884   10469  -2
   3 -10  10  217884   10469   1
   4   6 -14   13621    5996  -2
   4 -10  10   13621    5996   1
   5   5 -15  247613   15653  -2
   5 -10  10  247613   15653   1
   6   4 -16  271882   17082  -2
   6 -10  10  271882   17082   1
   7   3 -17    5730    6035  -2
   7 -10  10    5730    6035   1
   8   2 -18   23300    8466  -2
   8 -10  10   23300    8466   1
   9   1 -19   12451    7752  -2
   9 -10  10   12451    7752   1
  -9  -9  10    5949    7870   1
  -8  -9  10    6777    7200   1
  -7  -9  10  467584   23740   1
  -6  -9  10    1846    5330   1
  -5  -9  10    4824    5001   1
  -4  -9  10  270470   12283   1
  -3  -9  10  171554   10282   1
  -2  -9  10  146507    8765   1
  -1  -9  10   63391    5518   1
   0  -9  10   36224    4206   1
   1   8 -11   97491    7441  -2
   1  -9  10   97491    7441   1
   3   6 -13   84354   15382  -2
   3  -9  10   84354   15382   1
   4   5 -14  214670   10694  -2
   4  -9  10  214670   10694   1
   5   4 -15   61248   14009  -2
   5  -9  10   61248   14009   1
   6   3 -16   80763    9990  -2
   6  -9  10   80763    9990   1
   7   2 -17   11943    6610  -2
   7  -9  10   11943    6610   1
   8   1 -18   -1202    5706  -2
   8  -9  10   -1202    5706   1
   9  -9  10   24289    8036   1
  10  -9  10   30577    9909   1
 -10  -8  10   -3597    7076   1
  -9  -8  10   -5628    6055   1
  -8  -8  10   52452    9860   1
  -7  -8  10   -1377    5516   1
  -6  -8  10   -4555    5010   1
  -5  -8  10   13419    6889   1
  -4  -8  10  483178   15784   1
  -3  -8  10    5705    3145   1
  -2  -8  10    3790    5513   1
  -1  -8  10   48777    6737   1
   0   8 -10  326414   14761  -2
   0  -8  10  326414   14761   1
   1   7 -11  481429   14349  -2
   1  -8  10  481429   14349   1
   2   6 -12  178673    9103  -2
   2  -8  10  178673    9103   1
   3   5 -13    7338    5427  -2
   3  -8  10    7338    5427   1
   4   4 -14    4410    3373  -2
   4  -8  10    4410    3373   1
   5   3 -15   77486    7741  -2
   5  -8  10   77486    7741   1
   6   2 -16   45728    9005  -2
   6  -8  10   45728    9005   1
   7   1 -17   48378    8897  -2
   7  -8  10   48378    8897   1
   8  -8  10   11525    6691   1
   9  -8  10   26661    8762   1
  10  -8  10   12563    8912   1
 -10  -7  10   78213   12758   1
  -9  -7  10   67010   10843   1
  -8  -7  10   30087    7953   1
  -7  -7  10  626382   25190   1
  -6  -7  10  248795   16629   1
  -5  -7  10  142925   11763   1
  -4  -7  10   38023    5042   1
  -3  -7  10   51690    6083   1
  -2   9  -8   79784    5321  -2
  -2  -7  10   79784    5321   1
  -1   8  -9  110652    9390  -2
  -1  -7  10  110652    9390   1
   0   7 -10    3414    3610  -2
   0  -7  10    3414    3610   1
   1   6 -11  319874   11587  -2
   1  -7  10  319874   11587   1
   2   5 -12    3300    2872  -2
   2  -7  10    3300    2872   1
   3   4 -13  314075   17140  -2
   3  -7  10  314075   17140   1
   4   3 -14   22332    4459  -2
   4  -7  10   22332    4459   1
   5   2 -15  210988   16272  -2
   5  -7  10  210988   16272   1
   6   1 -16   94703   12516  -2
   6  -7  10   94703   12516   1
   7  -7  10   37615    8307   1
   8  -7  10   44414    9471   1
   9  -7  10   41546    9914   1
  10  -7  10   20587   11496   1
 -10  -6  10   30161    8960   1
  -9  -6  10    5159    6776   1
  -8  -6  10   40556    8454   1
  -7  -6  10   24753    6791   1
  -6  -6  10    -405    4501   1
  -5  -6  10   78929    7209   1
  -4  -6  10   29771    4844   1
  -3   9  -7  491649   14589  -2
  -3  -6  10  491649   14589   1
  -2   8  -8  226466   12593  -2
  -2  -6  10  226466   12593   1
  -1   7  -9  175571   11454  -2
  -1  -6  10  175571   11454   1
   0   6 -10   55644    7943  -2
   0  -6  10   55644    7943   1
   1   5 -11   35222    4359  -2
   1  -6  10   35222    4359   1
   2   4 -12   36370    5107  -2
   2  -6  10   36370    5107   1
   3   3 -13  156975   10104  -2
   3  -6  10  156975   10104   1
   4   2 -14    -994    3076  -2
   4  -6  10    -994    3076   1
   5   1 -15   96790    8137  -2
   5  -6  10   96790    8137   1
   6  -6  10  267978   13084   1
   7  -6  10    5975    5498   1
   8  -6  10    1142    5626   1
   9  -6  10     499    5704   1
 -11  -5  10   23854    8868   1
 -10  -5  10   60552   10971   1
  -9  -5  10    6209    7219   1
  -8  -5  10  130309   12974   1
  -7  -5  10    2579    4698   1
  -6  -5  10   14590    3838   1
  -5  -5  10   88382    7812   1
  -4   9  -6   40849    4853  -2
  -4  -5  10   40849    4853   1
  -3   8  -7   23771    3606  -2
  -3  -5  10   23771    3606   1
  -2   7  -8  119944    9341  -2
  -2  -5  10  119944    9341   1
  -1   6  -9  216000   10934  -2
  -1  -5  10  216000   10934   1
   0   5 -10  419291   18472  -2
   0  -5  10  419291   18472   1
   1   4 -11   15996    2929  -2
   1  -5  10   15996    2929   1
   2   3 -12   87335    9554  -2
   2  -5  10   87335    9554   1
   3   2 -13  352638   12726  -2
   3  -5  10  352638   12726   1
   4   1 -14   17208    4376  -2
   4  -5  10   17208    4376   1
   5  -5  10  127982    9562   1
   6  -5  10   30779   11714   1
   7  -5  10   16374    6530   1
   8  -5  10   14365    6911   1
   9  -5  10    -555   12602   1
 -11  -4  10    8424    6998   1
 -10  -4  10   68568   10634   1
  -9  -4  10   19710    6903   1
  -8  -4  10    2712    4954   1
  -7  -4  10    2073    4639   1
  -6  -4  10   40306    5386   1
  -5   9  -5   48179    5462  -2
  -5  -4  10   48179    5462   1
  -4   8  -6    1753    2701  -2
  -4  -4  10    1753    2701   1
  -3   7  -7   85675    8846  -2
  -3  -4  10   85675    8846   1
  -2   6  -8  209373   14089  -2
  -2  -4  10  209373   14089   1
  -1   5  -9  619945   20414  -2
  -1  -4  10  619945   20414   1
   0   4 -10  298297   13107  -2
   0  -4  10  298297   13107   1
   1   3 -11  216393   18903  -2
   1  -4  10  216393   18903   1
   2   2 -12   63644    6519  -2
   2  -4  10   63644    6519   1
   3   1 -13   47891    5522  -2
   3  -4  10   47891    5522   1
   4  -4  10   15990    4225   1
   5  -4  10   35339    5695   1
   6  -4  10   12674    4814   1
   7  -4  10   26185    7255   1
   8  -4  10   -1421    5476   1
   9  -4  10   46177   12661   1
 -11  -3  10   60440   11001   1
 -10  -3  10  303012   20726   1
  -9  -3  10   35581    8229   1
  -8  -3  10   11126    5522   1
  -7  -3  10   40767    5817   1
  -6   9  -4   13931    3926  -2
  -6  -3  10   13931    3926   1
  -5   8  -5  251743   10249  -2
  -5  -3  10  251743   10249   1
  -4   7  -6  337523   11939  -2
  -4  -3  10  337523   11939   1
  -3   6  -7  163211    9335  -2
  -3  -3  10  163211    9335   1
  -2   5  -8   46135    6248  -2
  -2  -3  10   46135    6248   1
  -1   4  -9  198093   15812  -2
  -1  -3  10  198093   15812   1
   0   3 -10  560947   17590  -2
   0  -3  10  560947   17590   1
   1   2 -11   93076    6459  -2
   1  -3  10   93076    6459   1
   2   1 -12   12228    3435  -2
   2  -3  10   12228    3435   1
   3  -3  10   88988    7281   1
   4  -3  10   53010    7351   1
   5  -3  10    6991    4634   1
   6  -3  10   27534    6020   1
   7  -3  10   11169    5943   1
   8  -3  10    1099    7444   1
   9  -3  10   52152   25981   1
 -12  -2  10    -925    6476   1
 -11  -2  10    1552    6328   1
 -10  -2  10    2608    6782   1
  -9  -2  10    7271    5502   1
  -8  -2  10   43632    8132   1
  -7   9  -3   18960    4491  -2
  -7  -2  10   18960    4491   1
  -6   8  -4   35213    4945  -2
  -6  -2  10   35213    4945   1
  -5   7  -5  326086   11741  -2
  -5  -2  10  326086   11741   1
  -4   6  -6  185294    9647  -2
  -4  -2  10  185294    9647   1
  -3   5  -7  117165    6661  -2
  -3  -2  10  117165    6661   1
  -2   4  -8  673103   17404  -2
  -2  -2  10  673103   17404   1
  -1   3  -9 1241628   28345  -2
  -1  -2  10 1241628   28345   1
   0   2 -10   47149    4615  -2
   0  -2  10   47149    4615   1
   1  -2  10   17216    3631   1
   2  -2  10   45397    5570   1
   3  -2  10    5770    3470   1
   4  -2  10  211731   11922   1
   5  -2  10   64922   11522   1
   6  -2  10   -1631    4228   1
   7  -2  10     347    4445   1
   8  -2  10    1874    6929   1
   9  -2  10  160181   23181   1
 -12  -1  10    3601    6973   1
 -11  -1  10    7788    6453   1
 -10  -1  10    3894    5800   1
  -9  -1  10  132525   14197   1
  -8   9  -2   31320    5956  -2
  -8  -1  10   31320    5956   1
  -7   8  -3   50303    5924  -2
  -7  -1  10   50303    5924   1
  -6   7  -4    2749    3195  -2
  -6  -1  10    2749    3195   1
  -5   6  -5   12316    3637  -2
  -5  -1  10   12316    3637   1
  -4   5  -6  644567   20505  -2
  -4  -1  10  644567   20505   1
  -3   4  -7  250679    9369  -2
  -3  -1  10  250679    9369   1
  -2   3  -8  391396   13412  -2
  -2  -1  10  391396   13412   1
  -1   2  -9  261845    9413  -2
  -1  -1  10  261845    9413   1
   0  -1  10  103711    6657   1
   1  -1  10   20083    3868   1
   2  -1  10     234    2963   1
   3  -1  10   80100    8766   1
   4  -1  10   39210    5785   1
   5  -1  10  115243   11223   1
   6  -1  10  584765   20203   1
   7  -1  10   14600    6521   1
   8  -1  10   11496    6611   1
   9  -1  10   75827   15287   1
 -12   0  10   56192   13682   1
 -11   0  10   56782   10020   1
 -10   0  10   10523    6159   1
  -9   9  -1    -171    4635  -2
  -9   0  10    -171    4635   1
  -8   8  -2   40060    6801  -2
  -8   0  10   40060    6801   1
  -7   7  -3   14269    4605  -2
  -7   0  10   14269    4605   1
  -6   6  -4   43415    5358  -2
  -6   0  10   43415    5358   1
  -5   5  -5   19719    4046  -2
  -5   0  10   19719    4046   1
  -4   4  -6    9513    3160  -2
  -4   0  10    9513    3160   1
  -3   3  -7  123266    7193  -2
  -3   0  10  123266    7193   1
  -2   2  -8   15357    3523  -2
  -2   0  10   15357    3523   1
  -1   0  10  751695   30477   1
   0   0  10 1997515   43416   1
   1   0  10  243759   10381   1
   2   0  10  186893    9769   1
   3   0  10   93115    7856   1
   4   0  10   18353    4720   1
   5   0  10    6994    4464   1
   6   0  10    2044    4389   1
   7   0  10    6809    6690   1
   8   0  10    -181    6284   1
 -12   1  10   13476   10225   1
 -11   1  10   21796    9381   1
 -10   9   0  147174   13734  -2
 -10   1  10  147174   13734   1
  -9   8  -1  188844   11940  -2
  -9   1  10  188844   11940   1
  -8   7  -2    3352    3640  -2
  -8   1  10    3352    3640   1
  -7   6  -3   33235    5312  -2
  -7   1  10   33235    5312   1
  -6   5  -4  150776    9384  -2
  -6   1  10  150776    9384   1
  -5   4  -5  225697    9782  -2
  -5   1  10  225697    9782   1
  -4   1  10  149912   12477   1
  -3   1  10    2853    4017   1
  -2   1  10   16660    3765   1
  -1   1  10   23205    4011   1
   0   1  10    2403    2534   1
   1   1  10     314    3134   1
   2   1  10    8339    3446   1
   3   1  10    1028    3160   1
   4   1  10  123992   10530   1
   5   1  10     122    4245   1
   6   1  10   69730   11495   1
   7   1  10   28921    8341   1
   8   1  10     934    6597   1
 -12   2  10    8231   14780   1
 -11   9   1   52596   10941  -2
 -11   2  10   52596   10941   1
 -10   8   0  335202   22499  -2
 -10   2  10  335202   22499   1
  -9   7  -1    7246    4051  -2
  -9   2  10    7246    4051   1
  -8   6  -2   78439    9686  -2
  -8   2  10   78439    9686   1
  -7   5  -3   96696    7834  -2
  -7   2  10   96696    7834   1
  -6   2  10   11597    3694   1
  -5   2  10   56507   11615   1
  -4   2  10  149300    8695   1
  -3   2  10  176888    8352   1
  -2   2  10  141147    8865   1
  -1   2  10   15275    3475   1
   0   2  10  290646   10552   1
   1   2  10    7002    4115   1
   2   2  10  156256    9578   1
   3   2  10    6630    3540   1
   4   2  10   59837    7163   1
   5   2  10  114157    9747   1
   6   2  10    1248    5548   1
   7   2  10   41630    9820   1
   8   2  10   33087   10198   1
 -12   9   2   16543    9887  -2
 -12   3  10   16543    9887   1
 -11   8   1   19913   21391  -2
 -11   3  10   19913   21391   1
 -10   7   0   82097    8655  -2
 -10   3  10   82097    8655   1
  -9   6  -1    7614    4324  -2
  -9   3  10    7614    4324   1
  -8   5  -2   20056    4803  -2
  -8   3  10   20056    4803   1
  -7   3  10   65774    6550   1
  -6   3  10   11472    3368   1
  -5   3  10   11897    3508   1
  -4   3  10   29072    4684   1
  -3   3  10  114525    8071   1
  -2   3  10    7692    4784   1
  -1   3  10  736191   19294   1
   0   3  10   12221    3169   1
   1   3  10    9173    3909   1
   2   3  10   17993    4152   1
   3   3  10    4536    3625   1
   4   3  10   25990    5416   1
   5   3  10   13564    4892   1
   6   3  10   13088    6639   1
   7   3  10   82937   15049   1
   8   3  10   37639   17399   1
 -13   9   3    3667    9251  -2
 -13   4  10    3667    9251   1
 -12   8   2   30296   10744  -2
 -12   4  10   30296   10744   1
 -11   7   1   20331   11773  -2
 -11   4  10   20331   11773   1
 -10   6   0   41586    7222  -2
 -10   4  10   41586    7222   1
  -9   4  10    9798    4792   1
  -8   4  10   84596   11097   1
  -7   4  10   82686    7468   1
  -6   4  10    7850    3639   1
  -5   4  10   58925    5856   1
  -4   4  10  132022    8153   1
  -3   4  10    8890    3437   1
  -2   4  10    -699    3616   1
  -1   4  10  424208   17086   1
   0   4  10  228978   10495   1
   1   4  10    4085    4426   1
   2   4  10   66833    6622   1
   3   4  10   14640    4533   1
   4   4  10   33663    6829   1
   5   4  10   -6473    6473   1
   6   4  10   13969    8862   1
   7   4  10    1884   13290   1
 -13   8   3    1940   10811  -2
 -13   5  10    1940   10811   1
 -12   7   2   19580   10093  -2
 -12   5  10   19580   10093   1
 -11   6   1    4189    5930  -2
 -11   5  10    4189    5930   1
 -10   5  10  316080   33312   1
  -9   5  10  186282   11920   1
  -8   5  10   52231    6324   1
  -7   5  10   11518    4539   1
  -6   5  10  275363   12001   1
  -5   5  10    2266    2844   1
  -4   5  10   92423    6894   1
  -3   5  10    -116    2185   1
  -2   5  10    1900    3798   1
  -1   5  10   12909    4690   1
   0   5  10   26421    6116   1
   1   5  10  119142   11031   1
   2   5  10   94402    9843   1
   3   5  10   69911    9571   1
   4   5  10  110112   11646   1
   5   5  10    6647    7718   1
   6   5  10   41639   12216   1
   7   5  10     783    9057   1
 -13   7   3   18381   14642  -2
 -13   6  10   18381   14642   1
 -12   6  10   13178    9575   1
 -11   6  10   65171   10445   1
 -10   6  10   -1828    5146   1
  -9   6  10   68917    7614   1
  -7   6  10  112208    9020   1
  -6   6  10  330669   12842   1
  -5   6  10    7620    3452   1
  -4   6  10   28156    4088   1
  -3   6  10    6870    4535   1
  -2   6  10   15001    5151   1
  -1   6  10  189589   16719   1
   0   6  10  296838   15915   1
   1   6  10   11744    5350   1
   2   6  10   34878    9923   1
   3   6  10  216479   16153   1
   4   6  10    8499    7616   1
   5   6  10   40340   12595   1
   6   6  10   49424   13796   1
 -13   7  10   11752   15838   1
 -12   7  10   70039   14883   1
 -11   7  10    3675    6159   1
 -10   7  10   27683    7759   1
  -9   7  10   79070    8791   1
  -8   7  10    -833    3562   1
  -7   7  10  105099   11574   1
  -6   7  10  143649    9840   1
  -5   7  10  320865   17378   1
  -4   7  10   25468    5991   1
  -3   7  10   65324   16533   1
  -2   7  10   59879    8444   1
  -1   7  10   11075    5635   1
   0   7  10   26287    6444   1
   1   7  10   22049    6511   1
   2   7  10  312224   22632   1
   3   7  10    7941    5615   1
   4   7  10    5216    9237   1
   5   7  10    4190    8546   1
   6   7  10   -4677    7890   1
 -12   8  10    4906    7046   1
 -11   8  10   48525   10139   1
 -10   8  10   36334    8452   1
  -9   8  10  180629   15282   1
  -8   8  10  170932   11614   1
  -7   8  10   -2237    3925   1
  -6   8  10   24200    5024   1
  -5   8  10   61200    8333   1
  -4   8  10  719868   25590   1
  -3   8  10  300288   18716   1
  -2   8  10     109    4242   1
  -1   8  10     119    4719   1
   0   8  10    7141    5415   1
   1   8  10   -5011    5011   1
   2   8  10    5941    5858   1
   3   8  10   24532    9927   1
   4   8  10    7251    8681   1
   5   8  10   31830   11393   1
 -12   9  10    4167    7382   1
 -11   9  10    -987    7493   1
 -10   9  10   16970    7573   1
  -9   9  10   26351    7705   1
  -8   9  10     681    4056   1
  -7   9  10    -429    5753   1
  -6   9  10    3751    8032   1
  -5   9  10   -2329    4379   1
  -4   9  10   43754    8193   1
  -3   9  10  406024   28447   1
  -2   9  10   -4211    4211   1
  -1   9  10    3540    5222   1
   0   9  10    5351    6021   1
   1   9  10   28160    7505   1
   2   9  10   18377    6961   1
   3   9  10   -7091    7091   1
   4   9  10   10308    9981   1
   5   9  10     923    9131   1
 -12  10  10   -3082    6724   1
 -11  10  10    9566    7833   1
 -10  10  10   19487    7680   1
  -9  10  10   45015   28343   1
  -8  10  10   48069   11279   1
  -7  10  10    1472    6320   1
  -6  10  10   66449    9302   1
  -5  10  10    7592    5704   1
  -4  10  10   31683    8506   1
  -3  10  10   -4608    4608   1
  -2  10  10   18743    6457   1
  -1  10  10  221028   17296   1
   0  10  10   -2160    5588   1
   1  10  10   34292    8322   1
   2  10  10   -3358    6011   1
   3  10  10   46405   13610   1
   4  10  10    7414    9232   1
 -12  11  10   26893    9677   1
 -11  11  10   26743   11498   1
 -10  11  10   81443   16277   1
  -9  11  10  125056   17459   1
  -8  11  10   80978   14514   1
  -7  11  10  117532   18928   1
  -6  11  10   12831    6397   1
  -5  11  10   81177   16721   1
  -4  11  10   17689    6772   1
  -3  11  10     945    5448   1
  -2  11  10   -1258    5274   1
  -1  11  10   55774   14270   1
   0  11  10     518    5601   1
   1  11  10   10170    7013   1
   2  11  10   37227   25293   1
   3  11  10    9177   10106   1
 -12  12  10   -1885    9317   1
 -11  12  10   81273   15906   1
 -10  12  10   44718   16159   1
  -9  12  10   18178   10604   1
  -8  12  10   25581   10680   1
  -7  12  10   66321   13515   1
  -6  12  10   87401   11055   1
  -5  12  10   16317    8391   1
  -4  12  10  124616   12912   1
  -3  12  10   13233    6857   1
  -2  12  10   88650   11685   1
  -1  12  10   68179   15561   1
   0  12  10   85335   14725   1
   1  12  10    8492    9694   1
   2  12  10   26263   11715   1
   3  12  10    8316   10084   1
 -11  13  10    3453   10570   1
 -10  13  10   59484   21643   1
  -9  13  10  102207   17006   1
  -8  13  10   86388   21299   1
  -7  13  10   11283    9343   1
  -6  13  10    2698    5590   1
  -5  13  10    3006    5901   1
  -4  13  10   -4922    4922   1
  -3  13  10   -1544    5917   1
  -2  13  10   66234   10548   1
  -1  13  10   71177   16431   1
   0  13  10   -5867    5867   1
   1  13  10   74089   15455   1
   2  13  10   14466    9935   1
 -11  14  10   15845   14436   1
 -10  14  10   30978   12802   1
  -9  14  10   -1472    8025   1
  -8  14  10   -2283    7906   1
  -7  14  10   35357   11509   1
  -6  14  10   45680    8930   1
  -5  14  10  121351   13711   1
  -4  14  10   91691   12440   1
  -3  14  10   42313    9107   1
  -2  14  10    1916    6499   1
  -1  14  10   35698    9438   1
   0  14  10   25975    8727   1
   1  14  10    4146    9572   1
 -10  15  10   83685   24283   1
  -9  15  10   58024   14764   1
  -8  15  10   15833   11587   1
  -7  15  10    4665    8952   1
  -6  15  10    -768    7582   1
  -5  15  10   38415    9327   1
  -4  15  10    4712    7092   1
  -3  15  10    7919    9094   1
  -2  15  10    5901    7091   1
  -1  15  10   -1092    6854   1
   0  15  10     463    8811   1
  -9  16  10   81013   16875   1
  -8  16  10   -1236   18317   1
  -7  16  10   79801   15960   1
  -6  16  10   47695   13336   1
  -5  16  10   29630    9558   1
  -4  16  10    2654    7069   1
  -3  16  10   19949    8507   1
  -2  16  10  123810   20040   1
  -8  17  10    6152   13497   1
  -7  17  10    4988    9699   1
  -6  17  10   -5709   15838   1
  -5  17  10    1500    8822   1
  -4  17  10    2359    6814   1
   2 -20  11   29079   11543   1
   3 -20  11    6252    8715   1
  -1 -19  11     806    8562   1
   0 -19  11   23234    9573   1
   1 -19  11   17872   11897   1
   2 -19  11   -4394    7682   1
   3 -19  11    4812    8204   1
   4 -19  11    2594    8608   1
   5 -19  11    3395    8935   1
  -2 -18  11   25298   11114   1
  -1 -18  11   -5680    8745   1
   0 -18  11    2788    6123   1
   1 -18  11    8819    7062   1
   2 -18  11    3523    7227   1
   3 -18  11   -2520    6236   1
   4 -18  11  108705   16731   1
   5 -18  11   26941   11106   1
   6 -18  11   -1916    8267   1
  -4 -17  11   32881   11535   1
  -3 -17  11    2438    8993   1
  -2 -17  11   10776    9281   1
  -1 -17  11   49992    9549   1
   0 -17  11  133030   13528   1
   1 -17  11  192695   22968   1
   2 -17  11   -1952    7850   1
   3 -17  11   96794   16369   1
   4 -17  11    1679    6912   1
   5 -17  11   68906   14536   1
   6 -17  11   26698   11088   1
   7 -17  11   -7071    9319   1
  -5 -16  11    5749    9738   1
  -4 -16  11   31546   11701   1
  -3 -16  11   64440   13620   1
  -2 -16  11   15438    9423   1
  -1 -16  11   52300    9087   1
   0 -16  11  109566   12507   1
   1 -16  11   83986   11245   1
   2 -16  11    8898    6085   1
   3 -16  11   14107   14665   1
   4 -16  11   23268   10993   1
   5 -16  11   -7324   12670   1
   6 -16  11   25705   10402   1
   7 -16  11     817   11454   1
   8 -16  11   24333   11609   1
  -5 -15  11   -6781    6781   1
  -4 -15  11   -9434    9434   1
  -3 -15  11   83566   15108   1
  -2 -15  11   -1998    5366   1
  -1 -15  11   72771   13899   1
   0 -15  11  255456   19228   1
   1 -15  11  107385   11826   1
   2 -15  11   85202   10567   1
   3 -15  11    6789    7267   1
   4 -15  11    1289    7324   1
   5 -15  11     402    7715   1
   6 -15  11   -2966    6494   1
   7 -15  11    7211    8458   1
   8 -15  11    8570    9572   1
  -6 -14  11   44662   13454   1
  -5 -14  11  324745   28634   1
  -4 -14  11   -6816    6816   1
  -3 -14  11   55968   29310   1
  -2 -14  11  151884   13923   1
  -1 -14  11    6372    5097   1
   0 -14  11    4101    5552   1
   1 -14  11   -1255    5179   1
   2 -14  11    6966    5448   1
   3 -14  11   26650    9325   1
   4 -14  11    4620   12051   1
   5 -14  11   -3927    7225   1
   6 -14  11    1271    7031   1
   7 -14  11   65754   14634   1
   8   6 -19    1167    8463  -2
   8 -14  11    1167    8463   1
  -7 -13  11   -3399    9124   1
  -6 -13  11    9918    8780   1
  -5 -13  11   -6074    6750   1
  -4 -13  11  149874   18874   1
  -3 -13  11   99478   11128   1
  -2 -13  11   32452    7232   1
  -1 -13  11   15038    5890   1
   0 -13  11    1582    4662   1
   1 -13  11  171620   16464   1
   2 -13  11   27886    6995   1
   3 -13  11  115645   11994   1
   4 -13  11   10725    7510   1
   5 -13  11   76844   13569   1
   6   7 -17   52605   13726  -2
   6 -13  11   52605   13726   1
   7   6 -18   34105   11247  -2
   7 -13  11   34105   11247   1
   8   5 -19   21941   15652  -2
   8 -13  11   21941   15652   1
   9   4 -20   17820   11025  -2
   9 -13  11   17820   11025   1
  -8 -12  11   20937   12122   1
  -7 -12  11   28404   13127   1
  -6 -12  11   26522   10355   1
  -5 -12  11     959    6882   1
  -4 -12  11    -832    6797   1
  -3 -12  11  461091   20269   1
  -2 -12  11  166052   24229   1
  -1 -12  11  122836   11740   1
   0 -12  11  107300   12091   1
   1 -12  11  291880   19861   1
   2 -12  11   78637   13265   1
   3 -12  11   -4166    4166   1
   4   8 -15  158646   18092  -2
   4 -12  11  158646   18092   1
   5   7 -16  580934   32161  -2
   5 -12  11  580934   32161   1
   6   6 -17   -1388    6766  -2
   6 -12  11   -1388    6766   1
   7   5 -18   30030   11118  -2
   7 -12  11   30030   11118   1
   8   4 -19   25170   14734  -2
   8 -12  11   25170   14734   1
   9   3 -20  215134   28277  -2
   9 -12  11  215134   28277   1
  -8 -11  11   12608   13793   1
  -7 -11  11    8346    8738   1
  -6 -11  11    6834    8336   1
  -5 -11  11  126328   25040   1
  -4 -11  11   82739   13794   1
  -3 -11  11   51284    9642   1
  -2 -11  11    3029    4456   1
  -1 -11  11    2316    4344   1
   0 -11  11   76262    9001   1
   1 -11  11  270506   30458   1
   2 -11  11    4126    7108   1
   3   8 -14    4747    6007  -2
   3 -11  11    4747    6007   1
   4   7 -15  193912   18779  -2
   4 -11  11  193912   18779   1
   5   6 -16  276419   24699  -2
   5 -11  11  276419   24699   1
   6   5 -17   44651   10331  -2
   6 -11  11   44651   10331   1
   7   4 -18    3845    7112  -2
   7 -11  11    3845    7112   1
   8   3 -19  102569   24598  -2
   8 -11  11  102569   24598   1
   9   2 -20   11332    8386  -2
   9 -11  11   11332    8386   1
  -9 -10  11   22407   11968   1
  -8 -10  11   56641   14579   1
  -7 -10  11   -4540    7512   1
  -6 -10  11   50862   12317   1
  -5 -10  11  234106   21268   1
  -4 -10  11  219242   14964   1
  -3 -10  11  113301   10737   1
  -2 -10  11   17093    6628   1
  -1 -10  11   42385    6948   1
   0 -10  11   27599    5975   1
   1 -10  11  410542   18082   1
   2   8 -13   13561    5823  -2
   2 -10  11   13561    5823   1
   3   7 -14  149522   32213  -2
   3 -10  11  149522   32213   1
   4   6 -15   18352    4571  -2
   4 -10  11   18352    4571   1
   5   5 -16   19064    5838  -2
   5 -10  11   19064    5838   1
   6   4 -17  106073   18740  -2
   6 -10  11  106073   18740   1
   7   3 -18   56796   10176  -2
   7 -10  11   56796   10176   1
   8   2 -19    6608    7930  -2
   8 -10  11    6608    7930   1
   9   1 -20   15128    7594  -2
   9 -10  11   15128    7594   1
  -9  -9  11   12572    8433   1
  -8  -9  11   -1621    7160   1
  -7  -9  11  120405   13385   1
  -6  -9  11   15668    7159   1
  -5  -9  11    3382    4743   1
  -4  -9  11 1099324   39826   1
  -3  -9  11   72016    8745   1
  -2  -9  11   34784    7392   1
  -1  -9  11    -319    4004   1
   0   9 -11  177752   13163  -2
   0  -9  11  177752   13163   1
   1   8 -12   36982    6479  -2
   1  -9  11   36982    6479   1
   2   7 -13  105407   13900  -2
   2  -9  11  105407   13900   1
   3   6 -14   57725    6233  -2
   3  -9  11   57725    6233   1
   4   5 -15   26876    8792  -2
   4  -9  11   26876    8792   1
   5   4 -16  128875   12209  -2
   5  -9  11  128875   12209   1
   6   3 -17   99270   12371  -2
   6  -9  11   99270   12371   1
   7   2 -18   29341    9772  -2
   7  -9  11   29341    9772   1
   8   1 -19   19446    7915  -2
   8  -9  11   19446    7915   1
   9  -9  11   10854    8402   1
 -10  -8  11   51610   11574   1
  -9  -8  11   21567    8469   1
  -8  -8  11   18457    8061   1
  -7  -8  11  191930   15767   1
  -6  -8  11   97369   14003   1
  -5  -8  11   15382    4665   1
  -4  -8  11  180783   10760   1
  -3  -8  11  189425    9424   1
  -2  -8  11  360315   16069   1
  -1   9 -10    2557    7516  -2
  -1  -8  11    2557    7516   1
   0   8 -11  247326   20936  -2
   0  -8  11  247326   20936   1
   1   7 -12   13991    3329  -2
   1  -8  11   13991    3329   1
   2   6 -13  130857   10342  -2
   2  -8  11  130857   10342   1
   3   5 -14    6118    5721  -2
   3  -8  11    6118    5721   1
   4   4 -15  303647   13358  -2
   4  -8  11  303647   13358   1
   5   3 -16   16674    5017  -2
   5  -8  11   16674    5017   1
   6   2 -17  135776   13005  -2
   6  -8  11  135776   13005   1
   7   1 -18   18343   10555  -2
   7  -8  11   18343   10555   1
   8  -8  11    8569    6446   1
   9  -8  11    2330    6807   1
 -10  -7  11   10759    9449   1
  -9  -7  11    3270    7083   1
  -8  -7  11    1367    5795   1
  -7  -7  11   28440    7264   1
  -6  -7  11    5190    5000   1
  -5  -7  11   15599    5342   1
  -4  -7  11  429158   14440   1
  -3  -7  11   89839    6683   1
  -2   9  -9   52121   20335  -2
  -2  -7  11   52121   20335   1
  -1   8 -10  301539   17116  -2
  -1  -7  11  301539   17116   1
   0   7 -11  407181   26460  -2
   0  -7  11  407181   26460   1
   1   6 -12   28674    3500  -2
   1  -7  11   28674    3500   1
   2   5 -13   52799    5315  -2
   2  -7  11   52799    5315   1
   3   4 -14   45861    6111  -2
   3  -7  11   45861    6111   1
   4   3 -15   59226    6263  -2
   4  -7  11   59226    6263   1
   5   2 -16  208074   12207  -2
   5  -7  11  208074   12207   1
   6   1 -17  637866   25232  -2
   6  -7  11  637866   25232   1
   7  -7  11   15972    6718   1
   8  -7  11  119754   13661   1
   9  -7  11    6759    7106   1
 -10  -6  11    -901    6534   1
  -9  -6  11    1168    5835   1
  -8  -6  11   55931    9172   1
  -7  -6  11  137534   16595   1
  -6  -6  11   22633    5044   1
  -5  -6  11   45309    5688   1
  -4  10  -7   48280    9455  -2
  -4  -6  11   48280    9455   1
  -3   9  -8   34910    5598  -2
  -3  -6  11   34910    5598   1
  -2   8  -9  371610   15578  -2
  -2  -6  11  371610   15578   1
  -1   7 -10  249379   12448  -2
  -1  -6  11  249379   12448   1
   0   6 -11  104272    9265  -2
   0  -6  11  104272    9265   1
   1   5 -12   85985    6284  -2
   1  -6  11   85985    6284   1
   2   4 -13  160390    9843  -2
   2  -6  11  160390    9843   1
   3   3 -14   15559    4148  -2
   3  -6  11   15559    4148   1
   4   2 -15   62723    6710  -2
   4  -6  11   62723    6710   1
   5   1 -16   15824    6201  -2
   5  -6  11   15824    6201   1
   6  -6  11   34137    7270   1
   7  -6  11   19826    6883   1
   8  -6  11    2570    6298   1
   9  -6  11    4917    7252   1
 -11  -5  11   63534   21695   1
 -10  -5  11   57647   10519   1
  -9  -5  11   26714    7585   1
  -8  -5  11    8685    6045   1
  -7  -5  11   11770    5785   1
  -6  -5  11   15705    6228   1
  -5  -5  11    3483    3110   1
  -4   9  -7  109726   12468  -2
  -4  -5  11  109726   12468   1
  -3   8  -8  344139   11376  -2
  -3  -5  11  344139   11376   1
  -2   7  -9   11739    6218  -2
  -2  -5  11   11739    6218   1
  -1   6 -10   56469    6859  -2
  -1  -5  11   56469    6859   1
   0   5 -11  149793   11018  -2
   0  -5  11  149793   11018   1
   1   4 -12   39584    7414  -2
   1  -5  11   39584    7414   1
   2   3 -13    7587    3226  -2
   2  -5  11    7587    3226   1
   3   2 -14  169630    9431  -2
   3  -5  11  169630    9431   1
   4   1 -15   17228    4280  -2
   4  -5  11   17228    4280   1
   5  -5  11  231024   13181   1
   6  -5  11   60454    7876   1
   7  -5  11  212543   16715   1
   8  -5  11   53867   10013   1
   9  -5  11     639    8631   1
 -11  -4  11  117859   14350   1
 -10  -4  11   86779   15553   1
  -9  -4  11   12387    6450   1
  -8  -4  11   36440    7932   1
  -7  -4  11  107505   10841   1
  -6  -4  11  331905   12785   1
  -5   9  -6   73862    7632  -2
  -5  -4  11   73862    7632   1
  -4   8  -7   24329    5512  -2
  -4  -4  11   24329    5512   1
  -3   7  -8   59469    5026  -2
  -3  -4  11   59469    5026   1
  -2   6  -9  482589   17846  -2
  -2  -4  11  482589   17846   1
  -1   5 -10   47685    6456  -2
  -1  -4  11   47685    6456   1
   0   4 -11   25138    5144  -2
   0  -4  11   25138    5144   1
   1   3 -12  654219   17881  -2
   1  -4  11  654219   17881   1
   2   2 -13   53416    5732  -2
   2  -4  11   53416    5732   1
   3  -4  11  238109   11700   1
   4  -4  11   20925    4613   1
   5  -4  11  305518   13806   1
   6  -4  11    8253    4754   1
   7  -4  11    6255    5533   1
   8  -4  11   10229    9043   1
   9  -4  11   50204   13026   1
 -11  -3  11   23133    8375   1
 -10  -3  11    3430    5842   1
  -9  -3  11   17715    6913   1
  -8  -3  11    1810    4493   1
  -7  -3  11  183187   10988   1
  -6   9  -5  108211    8639  -2
  -6  -3  11  108211    8639   1
  -5   8  -6   21342    4086  -2
  -5  -3  11   21342    4086   1
  -4   7  -7  347419   11860  -2
  -4  -3  11  347419   11860   1
  -3   6  -8   91542   10045  -2
  -3  -3  11   91542   10045   1
  -2   5  -9  265640   14888  -2
  -2  -3  11  265640   14888   1
  -1   4 -10  516160   18549  -2
  -1  -3  11  516160   18549   1
   0   3 -11  576264   17120  -2
   0  -3  11  576264   17120   1
   1   2 -12    8714    2958  -2
   1  -3  11    8714    2958   1
   2  -3  11  126787    8323   1
   3  -3  11   17978    4347   1
   4  -3  11    5517    3913   1
   5  -3  11    1283    4075   1
   6  -3  11   12740    5089   1
   7  -3  11     183    4581   1
   8  -3  11   15330   20863   1
   9  -3  11   13838   10080   1
 -12  -2  11  118821   14915   1
 -11  -2  11   23563    8229   1
 -10  -2  11    9538    6466   1
  -9  -2  11  131258   16320   1
  -8  -2  11   67584    8767   1
  -7   9  -4   38332    5773  -2
  -7  -2  11   38332    5773   1
  -6   8  -5   53519    5932  -2
  -6  -2  11   53519    5932   1
  -5   7  -6  164429   15418  -2
  -5  -2  11  164429   15418   1
  -4   6  -7   70713    7698  -2
  -4  -2  11   70713    7698   1
  -3   5  -8  242279    9547  -2
  -3  -2  11  242279    9547   1
  -2   4  -9    4002    2329  -2
  -2  -2  11    4002    2329   1
  -1   3 -10   60298    5026  -2
  -1  -2  11   60298    5026   1
   0   2 -11   67501    5709  -2
   0  -2  11   67501    5709   1
   1  -2  11  213121   12694   1
   2  -2  11   36263    4990   1
   3  -2  11   84713    7447   1
   4  -2  11  164963   10958   1
   5  -2  11  321034   15011   1
   6  -2  11  172978   12357   1
   7  -2  11    6642    5418   1
   8  -2  11    2523    8305   1
 -12  -1  11   -6204    6204   1
 -11  -1  11   29779    8877   1
 -10  -1  11   -4535    4535   1
  -9  -1  11   25462    6853   1
  -8   9  -3    8825    5261  -2
  -8  -1  11    8825    5261   1
  -7   8  -4   67738   11323  -2
  -7  -1  11   67738   11323   1
  -6   7  -5  192652   11028  -2
  -6  -1  11  192652   11028   1
  -5   6  -6  121589    8041  -2
  -5  -1  11  121589    8041   1
  -4   5  -7  448744   31350  -2
  -4  -1  11  448744   31350   1
  -2   3  -9   21110    3558  -2
  -2  -1  11   21110    3558   1
  -1  -1  11 1456194   33225   1
   0  -1  11   65486    6275   1
   1  -1  11  283506   10929   1
   2  -1  11  104525    8540   1
   3  -1  11  109117    8717   1
   4  -1  11   18285    4917   1
   5  -1  11   11514    4973   1
   6  -1  11   45401    9329   1
   7  -1  11    -298    5380   1
   8  -1  11    5514    6765   1
 -12   0  11    4774    8768   1
 -11   0  11   16623    7443   1
 -10  10  -1   13896    6449  -2
 -10   0  11   13896    6449   1
  -9   9  -2  102888   13184  -2
  -9   0  11  102888   13184   1
  -8   8  -3    2240    3538  -2
  -8   0  11    2240    3538   1
  -7   7  -4  118542    8934  -2
  -7   0  11  118542    8934   1
  -6   6  -5   83713    7181  -2
  -6   0  11   83713    7181   1
  -5   5  -6     -71    2950  -2
  -5   0  11     -71    2950   1
  -4   4  -7  544395   16236  -2
  -4   0  11  544395   16236   1
  -3   3  -8   42999    4808  -2
  -3   0  11   42999    4808   1
  -2   0  11   14079    3308   1
  -1   0  11    7439    3684   1
   0   0  11   52457    5442   1
   1   0  11   23040    4152   1
   2   0  11   54210    5911   1
   3   0  11  244794   12565   1
   4   0  11  643698   20459   1
   5   0  11  131275   10752   1
   6   0  11    7381    4767   1
   7   0  11   16100    7245   1
   8   0  11  101879   14256   1
 -12   1  11   -2955    7478   1
 -11  10   0   15061    7393  -2
 -11   1  11   15061    7393   1
 -10   9  -1   31224    7912  -2
 -10   1  11   31224    7912   1
  -9   8  -2    1112    4035  -2
  -9   1  11    1112    4035   1
  -8   7  -3    7899    4085  -2
  -8   1  11    7899    4085   1
  -7   6  -4    3635    3549  -2
  -7   1  11    3635    3549   1
  -6   5  -5    5941    3546  -2
  -6   1  11    5941    3546   1
  -5   1  11    2725    3007   1
  -4   1  11  121983   10383   1
  -3   1  11  126401    8910   1
  -2   1  11  237649   29314   1
  -1   1  11  143813    7852   1
   0   1  11  106698    7553   1
   1   1  11   12015    3692   1
   2   1  11  267866   14238   1
   3   1  11   37759    5593   1
   4   1  11    8490    4340   1
   5   1  11   11382    5153   1
   6   1  11   -2050    5413   1
   7   1  11    9768    7193   1
   8   1  11   56301   11427   1
 -12  10   1   81343   15633  -2
 -12   2  11   81343   15633   1
 -11   9   0   86906   11214  -2
 -11   2  11   86906   11214   1
 -10   8  -1  238098   17273  -2
 -10   2  11  238098   17273   1
  -9   7  -2  143252   10703  -2
  -9   2  11  143252   10703   1
  -8   6  -3  123001    9352  -2
  -8   2  11  123001    9352   1
  -7   2  11   15000    4227   1
  -6   2  11   95905    9601   1
  -5   2  11   43830    5672   1
  -4   2  11    -647    2632   1
  -3   2  11  124334   10289   1
  -2   2  11  164937    8285   1
  -1   2  11   62717    5576   1
   0   2  11    7887    5639   1
   1   2  11  119463    8233   1
   2   2  11    8171    3807   1
   3   2  11  205350   11569   1
   4   2  11  121394    9827   1
   5   2  11    5807    4910   1
   6   2  11    1636    5800   1
   7   2  11   57492   13626   1
 -12   9   1   14705    9827  -2
 -12   3  11   14705    9827   1
 -11   8   0   31675   10781  -2
 -11   3  11   31675   10781   1
 -10   7  -1   15578    5438  -2
 -10   3  11   15578    5438   1
  -9   6  -2   35518    6174  -2
  -9   3  11   35518    6174   1
  -8   3  11  414833   15611   1
  -7   3  11  204348   11816   1
  -6   3  11    6987    5440   1
  -5   3  11   24675    4510   1
  -4   3  11   77233    7559   1
  -3   3  11  123194    7700   1
  -2   3  11   -1465    2356   1
  -1   3  11  216813    9724   1
   0   3  11     454    2483   1
   1   3  11   14175    3681   1
   2   3  11    2064    3173   1
   3   3  11   -3422    3422   1
   4   3  11    1162    3984   1
   5   3  11   94450   11149   1
   6   3  11    6345    7678   1
   7   3  11   16136   10083   1
 -12   8   1   30662   10995  -2
 -12   4  11   30662   10995   1
 -11   7   0   35024   14137  -2
 -11   4  11   35024   14137   1
 -10   4  11   42988    7084   1
  -9   4  11    2932    4201   1
  -8   4  11  299205   13207   1
  -7   4  11   10916    3765   1
  -6   4  11  108818    8501   1
  -5   4  11   21226    6325   1
  -4   4  11  118652    7980   1
  -3   4  11   34579    4800   1
  -2   4  11   -1601    2255   1
  -1   4  11   78741    6181   1
   0   4  11   39995    5288   1
   1   4  11   21587   10762   1
   2   4  11    8032    4634   1
   3   4  11    5514    5669   1
   4   4  11   26877    7369   1
   5   4  11   36319   15149   1
   6   4  11   20343   10549   1
   7   4  11   -1639    8911   1
 -12   7   1   23522   11026  -2
 -12   5  11   23522   11026   1
 -11   5  11   21010    7707   1
 -10   5  11   22876    6338   1
  -9   5  11  155295   11370   1
  -8   5  11   10795    4298   1
  -7   5  11   -1857    3412   1
  -6   5  11   12196    3937   1
  -5   5  11   44540    6533   1
  -4   5  11    7207    3413   1
  -3   5  11    6118    2710   1
  -2   5  11  214297   14421   1
  -1   5  11    5168    4647   1
   0   5  11   21861    7175   1
   1   5  11   37677   10659   1
   2   5  11  359301   18395   1
   3   5  11  177320   14647   1
   4   5  11   19983    7093   1
   5   5  11   86309   15013   1
   6   5  11   22869   10634   1
 -12   6  11   16557   12783   1
 -11   6  11   58908   10240   1
 -10   6  11   32212    7345   1
  -9   6  11  180368   12425   1
  -8   6  11   16051    4707   1
  -7   6  11  192533   12582   1
  -6   6  11    1092    3390   1
  -5   6  11   88135    7633   1
  -4   6  11    -518    5948   1
  -3   6  11   75041    8839   1
  -2   6  11   58234    8058   1
  -1   6  11    6326    4965   1
   0   6  11  239951   15958   1
   1   6  11   87254   10308   1
   2   6  11  128488   12660   1
   3   6  11   21615    7230   1
   4   6  11   20203    9850   1
   5   6  11    2824   12854   1
   6   6  11   21143   11449   1
 -12   7  11    9775    8989   1
 -11   7  11   38261    9384   1
 -10   7  11    5790    5647   1
  -9   7  11   13733    5128   1
  -8   7  11  423895   16364   1
  -7   7  11  176841   11468   1
  -6   7  11    5881    3862   1
  -5   7  11   -4472    5328   1
  -4   7  11    8728    5269   1
  -3   7  11  214730   14999   1
  -2   7  11    5301    6931   1
  -1   7  11   41314    7961   1
   0   7  11   79391    9808   1
   1   7  11  383463   19133   1
   2   7  11   63090   11647   1
   3   7  11   21565    7532   1
   4   7  11   10756    9050   1
   5   7  11   21307   11124   1
 -12   8  11   -4274    6291   1
 -11   8  11   16360    7591   1
 -10   8  11   16502    7264   1
  -9   8  11   22607    7015   1
  -8   8  11  142151   10909   1
  -7   8  11   10017    6104   1
  -6   8  11   96187   10985   1
  -5   8  11    2430    4723   1
  -4   8  11    2419    4905   1
  -3   8  11  201134   14767   1
  -2   8  11   45599    7809   1
  -1   8  11  285687   19451   1
   0   8  11   73002   11551   1
   1   8  11  284618   27066   1
   2   8  11    8385    8335   1
   3   8  11   24652    9640   1
   4   8  11   -2113    7780   1
   5   8  11   34322   12480   1
 -12   9  11   10703    7321   1
 -11   9  11   18192    7379   1
 -10   9  11    1574    6175   1
  -9   9  11    8717    6400   1
  -8   9  11  170056   14307   1
  -7   9  11  297162   18027   1
  -6   9  11   99958   10869   1
  -5   9  11    6301    5397   1
  -4   9  11   31523   12191   1
  -3   9  11  193800   15142   1
  -2   9  11   14285    9638   1
  -1   9  11   -4357    4357   1
   0   9  11    8029    7486   1
   1   9  11   -4790    5629   1
   2   9  11    1845    5727   1
   3   9  11   25114   11098   1
   4   9  11   45162   13703   1
 -12  10  11   -7849    8320   1
 -11  10  11    3498   11683   1
 -10  10  11    7111    9175   1
  -9  10  11   10120    8699   1
  -8  10  11   34898    8369   1
  -7  10  11   21696    6981   1
  -6  10  11   16658    6997   1
  -5  10  11  128999   12680   1
  -4  10  11  262524   28031   1
  -3  10  11   44032    8528   1
  -2  10  11   61664    9533   1
  -1  10  11   83103   14709   1
   0  10  11   -3586    5724   1
   1  10  11    3944    6292   1
   2  10  11   16682   10202   1
   3  10  11   -6555    7762   1
 -12  11  11   15352   10367   1
 -11  11  11   23074   11517   1
 -10  11  11   15677   10062   1
  -9  11  11   20535   11183   1
  -8  11  11   14163   12232   1
  -7  11  11   -2831    5068   1
  -6  11  11   90461   11329   1
  -5  11  11   73898   10612   1
  -4  11  11  305860   27570   1
  -3  11  11   93455   11681   1
  -2  11  11    -643    7369   1
  -1  11  11     486    5981   1
   0  11  11   14476    6165   1
   1  11  11   81684   11900   1
   2  11  11   74143   14819   1
   3  11  11   64423   27313   1
 -11  12  11   96113   17890   1
 -10  12  11  220667   30478   1
  -9  12  11   27410   11060   1
  -8  12  11   11402    9390   1
  -7  12  11   -2097    6680   1
  -6  12  11    5270    6161   1
  -5  12  11    1609    5693   1
  -4  12  11   38763    8712   1
  -3  12  11   68793   15551   1
  -2  12  11   55106   10771   1
  -1  12  11   -2012    6159   1
   0  12  11   -7779    8520   1
   1  12  11   66398   12536   1
   2  12  11   10170   10080   1
 -11  13  11   12913   11569   1
 -10  13  11     975    8520   1
  -9  13  11   55863   13787   1
  -8  13  11   33978   15652   1
  -7  13  11   -5917    6634   1
  -6  13  11  167551   15962   1
  -5  13  11    9501    6737   1
  -4  13  11     404    6120   1
  -3  13  11   -1880    5784   1
  -2  13  11   -4079    5866   1
  -1  13  11   12539    7720   1
   0  13  11   23170    8464   1
   1  13  11   16337   10875   1
 -10  14  11    2914    9530   1
  -9  14  11   23580   11372   1
  -8  14  11   -3486    8651   1
  -7  14  11   16082   14665   1
  -6  14  11    3676    6751   1
  -5  14  11   37446    9249   1
  -4  14  11   13143    7613   1
  -3  14  11    8395    6552   1
  -2  14  11   23728    9824   1
  -1  14  11    6529    7137   1
   0  14  11   45700   10686   1
 -10  15  11  -14415   14415   1
  -9  15  11    5438   15537   1
  -8  15  11   13828   10838   1
  -7  15  11    1275    7965   1
  -6  15  11   -1004    6934   1
  -5  15  11    -623    6302   1
  -4  15  11   27276    9110   1
  -3  15  11   -5995    6109   1
  -2  15  11   82267   15507   1
  -1  15  11   10069    8163   1
  -8  16  11   -1660    8041   1
  -7  16  11   12175   10728   1
  -6  16  11   -4704    8610   1
  -5  16  11   -2285    6828   1
  -4  16  11    2531    7145   1
  -3  16  11   -1548    6932   1
  -1 -19  12   -7024    9962   1
   0 -19  12    4114    6989   1
   1 -19  12   -1382    8262   1
   2 -19  12   -2314    7788   1
   3 -19  12   15371   10565   1
   4 -19  12   -1741    7640   1
  -2 -18  12    9243    8150   1
  -1 -18  12    7794    9094   1
   0 -18  12   -4953    6459   1
   1 -18  12   16315   11137   1
   2 -18  12   17390    9849   1
   3 -18  12   -2453    7792   1
   4 -18  12   11604    8420   1
   5 -18  12   -2493    8149   1
   6 -18  12   38065   12706   1
  -3 -17  12  115468   27290   1
  -2 -17  12   18902    9218   1
  -1 -17  12    4911    6465   1
   0 -17  12   33348    9028   1
   1 -17  12  237323   18806   1
   2 -17  12    2097    8003   1
   3 -17  12   96815   15586   1
   4 -17  12  258461   37504   1
   5 -17  12   70556   18108   1
   6 -17  12   39248   12157   1
   7 -17  12   30891   16848   1
  -4 -16  12   63260   14672   1
  -3 -16  12    6657    8471   1
  -2 -16  12   99632   16108   1
  -1 -16  12   24378    7602   1
   0 -16  12  139589   14164   1
   1 -16  12   12174    7175   1
   2 -16  12    3850    5844   1
   3 -16  12   44299   11551   1
   4 -16  12    4736    8608   1
   5 -16  12    7535    8778   1
   6 -16  12    -605    8436   1
   7 -16  12   45236   15654   1
  -5 -15  12   47812   13552   1
  -4 -15  12  125120   18174   1
  -3 -15  12   -2555    6254   1
  -2 -15  12   22585    8968   1
  -1 -15  12   26845    7396   1
   0 -15  12   32909    9055   1
   1 -15  12     239    5430   1
   2 -15  12   -4462    5085   1
   3 -15  12   21282    9896   1
   4 -15  12     720    6524   1
   5 -15  12   63069   27611   1
   6 -15  12   67849   46155   1
   7 -15  12   29822   12149   1
   8   7 -20   27068   11826  -2
   8 -15  12   27068   11826   1
  -6 -14  12   29859   12021   1
  -5 -14  12   -7521    7521   1
  -4 -14  12    4527    7553   1
  -3 -14  12   48704   13589   1
  -2 -14  12   36742    8384   1
  -1 -14  12  193687   31836   1
   0 -14  12  116387   12171   1
   1 -14  12   32022    7791   1
   2 -14  12   38433    7888   1
   3 -14  12   48291   11851   1
   4 -14  12    9387    7059   1
   5 -14  12    2699    7447   1
   6   8 -18    7163   11660  -2
   6 -14  12    7163   11660   1
   7   7 -19   -7021    7533  -2
   7 -14  12   -7021    7533   1
   8   6 -20   18788   11872  -2
   8 -14  12   18788   11872   1
  -7 -13  12  258604   28043   1
  -6 -13  12   94689   16299   1
  -5 -13  12   96098   16490   1
  -4 -13  12   10449    8803   1
  -3 -13  12   70857    9614   1
  -2 -13  12   66352    9804   1
  -1 -13  12   38230   13309   1
   0 -13  12   93964   11653   1
   1 -13  12  208126   15645   1
   2 -13  12   98541   10882   1
   3 -13  12  162010   14063   1
   4 -13  12    4022    7237   1
   5   8 -17  225170   41243  -2
   5 -13  12  225170   41243   1
   6   7 -18   56859   13137  -2
   6 -13  12   56859   13137   1
   7   6 -19  146236   19886  -2
   7 -13  12  146236   19886   1
   8   5 -20   -1349    8408  -2
   8 -13  12   -1349    8408   1
  -8 -12  12   11660   14094   1
  -7 -12  12   -4031    8106   1
  -6 -12  12   14167    9843   1
  -5 -12  12   42984   10945   1
  -4 -12  12  130253   16429   1
  -3 -12  12    2616    4900   1
  -2 -12  12   -3393    4458   1
  -1 -12  12   22369    6679   1
   0 -12  12   56036   11747   1
   1 -12  12   96045   21232   1
   2 -12  12   77457    9615   1
   3 -12  12  344701   36336   1
   4   8 -16  297681   34242  -2
   4 -12  12  297681   34242   1
   5   7 -17   23788    9517  -2
   5 -12  12   23788    9517   1
   6   6 -18   13662   16088  -2
   6 -12  12   13662   16088   1
   7   5 -19   38307   12028  -2
   7 -12  12   38307   12028   1
   8   4 -20   22502   11540  -2
   8 -12  12   22502   11540   1
  -8 -11  12    9248    9633   1
  -7 -11  12  135042   43860   1
  -6 -11  12   83181   14316   1
  -5 -11  12   84020   22492   1
  -4 -11  12   49094    8276   1
  -3 -11  12    9352    5497   1
  -2 -11  12   21667    6356   1
  -1 -11  12   71517   11133   1
   0 -11  12  192390   14644   1
   1 -11  12  308872   16759   1
   2   9 -14   31161    8113  -2
   2 -11  12   31161    8113   1
   3   8 -15  253774   16126  -2
   3 -11  12  253774   16126   1
   4   7 -16  210000   20429  -2
   4 -11  12  210000   20429   1
   5   6 -17   80429   25568  -2
   5 -11  12   80429   25568   1
   6   5 -18   98855   15908  -2
   6 -11  12   98855   15908   1
   7   4 -19    1473    9150  -2
   7 -11  12    1473    9150   1
   8   3 -20  193544   29401  -2
   8 -11  12  193544   29401   1
   9   2 -21    5641    9985  -2
   9 -11  12    5641    9985   1
  -9 -10  12  175779   23315   1
  -8 -10  12   -7610    7610   1
  -7 -10  12  145908   19277   1
  -6 -10  12   45430   35252   1
  -5 -10  12   21193   11199   1
  -4 -10  12  142932   12103   1
  -3 -10  12   56854    8179   1
  -2 -10  12   34729   11389   1
  -1 -10  12    7244    4286   1
   0 -10  12   78344    8979   1
   1   9 -13  574086   22199  -2
   1 -10  12  574086   22199   1
   2   8 -14  132300   14719  -2
   2 -10  12  132300   14719   1
   3   7 -15  114888   11023  -2
   3 -10  12  114888   11023   1
   4   6 -16  276312   16542  -2
   4 -10  12  276312   16542   1
   5   5 -17   92885   24716  -2
   5 -10  12   92885   24716   1
   6   4 -18   43855   11315  -2
   6 -10  12   43855   11315   1
   7   3 -19   24124   10322  -2
   7 -10  12   24124   10322   1
   8   2 -20   23888   10665  -2
   8 -10  12   23888   10665   1
   9 -10  12    4029    9428   1
  -9  -9  12   -3472    8878   1
  -8  -9  12   39360   12482   1
  -7  -9  12   50431   24076   1
  -6  -9  12    8448    7288   1
  -5  -9  12   24189   12946   1
  -4  -9  12  162866   12970   1
  -3  -9  12    3413    4508   1
  -2  -9  12    -799    3880   1
  -1  -9  12   25975    6841   1
   0   9 -12   43861    7469  -2
   0  -9  12   43861    7469   1
   1   8 -13   30386    6331  -2
   1  -9  12   30386    6331   1
   2   7 -14  174022   20492  -2
   2  -9  12  174022   20492   1
   3   6 -15   24615    6218  -2
   3  -9  12   24615    6218   1
   4   5 -16   89538   12730  -2
   4  -9  12   89538   12730   1
   5   4 -17    6555    7203  -2
   5  -9  12    6555    7203   1
   6   3 -18  111562   15433  -2
   6  -9  12  111562   15433   1
   7   2 -19      12    6217  -2
   7  -9  12      12    6217   1
   8  -9  12     297    7002   1
   9  -9  12    5335   11569   1
 -10  -8  12   -2900    9503   1
  -9  -8  12   95774   17158   1
  -8  -8  12   55210   13759   1
  -7  -8  12  104435   15846   1
  -6  -8  12   89547   13382   1
  -5  -8  12  377615   17518   1
  -4  -8  12   19578    6085   1
  -3  -8  12    4943    4737   1
  -2  10 -10    2938    3744  -2
  -2  -8  12    2938    3744   1
  -1   9 -11   97850   10654  -2
  -1  -8  12   97850   10654   1
   0   8 -12  179669   12991  -2
   0  -8  12  179669   12991   1
   1   7 -13  126522   10804  -2
   1  -8  12  126522   10804   1
   2   6 -14  268053   15233  -2
   2  -8  12  268053   15233   1
   3   5 -15   76040   14320  -2
   3  -8  12   76040   14320   1
   4   4 -16   44662    6114  -2
   4  -8  12   44662    6114   1
   5   3 -17   29779    8944  -2
   5  -8  12   29779    8944   1
   6   2 -18   34313    7693  -2
   6  -8  12   34313    7693   1
   7  -8  12   31862    8266   1
   8  -8  12   -5697    5697   1
   9  -8  12   62843   13664   1
 -10  -7  12   15184    8787   1
  -9  -7  12   12400    7263   1
  -8  -7  12    7933    6430   1
  -7  -7  12  117375   14324   1
  -6  -7  12   86493    9837   1
  -5  -7  12  198278   18118   1
  -4  -7  12  194950   24694   1
  -3  10  -9  116318   10163  -2
  -3  -7  12  116318   10163   1
  -2   9 -10  397167   17057  -2
  -2  -7  12  397167   17057   1
  -1   8 -11  104564   14164  -2
  -1  -7  12  104564   14164   1
   0   7 -12  198039   13495  -2
   0  -7  12  198039   13495   1
   1   6 -13  408331   17361  -2
   1  -7  12  408331   17361   1
   2   5 -14   10851    3951  -2
   2  -7  12   10851    3951   1
   3   4 -15  140960    9160  -2
   3  -7  12  140960    9160   1
   4   3 -16  206097   15389  -2
   4  -7  12  206097   15389   1
   5   2 -17  260588   20181  -2
   5  -7  12  260588   20181   1
   6  -7  12   13891    6032   1
   7  -7  12   -5325    5325   1
   8  -7  12   54123   10064   1
   9  -7  12   19595    8665   1
 -10  -6  12   17120    8049   1
  -9  -6  12    3812    6760   1
  -8  -6  12   59636    9834   1
  -7  -6  12   -4897    4897   1
  -6  -6  12   39349    5633   1
  -5  -6  12   68546    6641   1
  -4  10  -8   53148    5507  -2
  -4  -6  12   53148    5507   1
  -3   9  -9  137108   10987  -2
  -3  -6  12  137108   10987   1
  -2   8 -10   53776   25407  -2
  -2  -6  12   53776   25407   1
  -1   7 -11   25893    5640  -2
  -1  -6  12   25893    5640   1
   0   6 -12  137884   11229  -2
   0  -6  12  137884   11229   1
   1   5 -13   16016    4677  -2
   1  -6  12   16016    4677   1
   2   4 -14  274543   11064  -2
   2  -6  12  274543   11064   1
   3   3 -15   69035   14966  -2
   3  -6  12   69035   14966   1
   4   2 -16  276126   12979  -2
   4  -6  12  276126   12979   1
   5  -6  12    -532    3854   1
   6  -6  12  171606   14598   1
   7  -6  12   34251    8315   1
   8  -6  12    5957    6760   1
   9  -6  12   -2178    8861   1
 -11  -5  12    7170    7456   1
 -10  -5  12   23079    9507   1
  -9  -5  12   53378   11968   1
  -8  -5  12    6215    8391   1
  -7  -5  12   50960    8652   1
  -6  -5  12   15483    4302   1
  -5  10  -7    8820    3465  -2
  -5  -5  12    8820    3465   1
  -4   9  -8  114337   13629  -2
  -4  -5  12  114337   13629   1
  -3   8  -9  364297   15844  -2
  -3  -5  12  364297   15844   1
  -2   7 -10    6822    4166  -2
  -2  -5  12    6822    4166   1
  -1   6 -11  131254   10552  -2
  -1  -5  12  131254   10552   1
   0   5 -12  173808   12460  -2
   0  -5  12  173808   12460   1
   1   4 -13   38558    4123  -2
   1  -5  12   38558    4123   1
   2   3 -14     311    3117  -2
   2  -5  12     311    3117   1
   3   2 -15   65751    6603  -2
   3  -5  12   65751    6603   1
   4  -5  12   21251    5011   1
   5  -5  12   47089    6722   1
   6  -5  12   -2715    4388   1
   7  -5  12   14215    6762   1
   8  -5  12    2881    6299   1
 -11  -4  12   21440   13253   1
 -10  -4  12   55161    9980   1
  -9  -4  12  334423   36174   1
  -8  -4  12   11753    6697   1
  -7  -4  12    8258    4495   1
  -6  10  -6     855    3762  -2
  -6  -4  12     855    3762   1
  -5   9  -7    7648    3423  -2
  -5  -4  12    7648    3423   1
  -4   8  -8    6249    2954  -2
  -4  -4  12    6249    2954   1
  -3   7  -9  173090    9629  -2
  -3  -4  12  173090    9629   1
  -2   6 -10    6031    4125  -2
  -2  -4  12    6031    4125   1
  -1   5 -11   45198    8090  -2
  -1  -4  12   45198    8090   1
   0   4 -12   18484    2864  -2
   0  -4  12   18484    2864   1
   1   3 -13  156672    9254  -2
   1  -4  12  156672    9254   1
   2   2 -14   12993    3649  -2
   2  -4  12   12993    3649   1
   3  -4  12  108023   10375   1
   4  -4  12   42274    5949   1
   5  -4  12  423693   16519   1
   6  -4  12  282771   20764   1
   7  -4  12   53504   16114   1
   8  -4  12    9573    7090   1
 -11  -3  12   37806    9242   1
 -10  -3  12   93906   12087   1
  -9  -3  12   76635   10397   1
  -8  -3  12  290894   18267   1
  -7  10  -5   71328    7539  -2
  -7  -3  12   71328    7539   1
  -6   9  -6   34253    5345  -2
  -6  -3  12   34253    5345   1
  -5   8  -7   44764    5210  -2
  -5  -3  12   44764    5210   1
  -4   7  -8  195320    9615  -2
  -4  -3  12  195320    9615   1
  -3   6  -9  396462   12519  -2
  -3  -3  12  396462   12519   1
  -2   5 -10  200148   12816  -2
  -2  -3  12  200148   12816   1
  -1   4 -11  274728   23225  -2
  -1  -3  12  274728   23225   1
   0   3 -12   27593    6474  -2
   0  -3  12   27593    6474   1
   1  -3  12   35503    4668   1
   2  -3  12   99546    7659   1
   3  -3  12   22902    9662   1
   4  -3  12   27921   10051   1
   5  -3  12   58041   11262   1
   6  -3  12    9306    8417   1
   7  -3  12   66719    8846   1
   8  -3  12   15458   11199   1
 -12  -2  12   -4460    8253   1
 -11  -2  12    3486    6596   1
 -10  -2  12   -1530    5104   1
  -9  -2  12   54370    9959   1
  -8  10  -4   63315    8458  -2
  -8  -2  12   63315    8458   1
  -7   9  -5  105764    8881  -2
[truncated: 160,521 more chars]
